# Supplementary material for: Engineering and exploiting synthetic allostery of NanoLuc luciferase
Source: Nat Commun. 2022 Feb 10;13:789. doi: 10.1038/s41467-022-28425-2 (PMC8831504; doi:10.1038/s41467-022-28425-2)
Supplement: Supplementary file 5 — Supplementary Data 1 [file 41467_2022_28425_MOESM5_ESM.xlsx]

## Sheet: 30s
Protein	Start	End	Sequence	Modification	Fragment	MaxUptake	MHP	State	Exposure	Center	Center SD	Uptake	Uptake SD	RT	RT SD
Nanoluciferase(p00002	4	22	VETISPGDGRTFPKRGQTC			16	2049.02	Default State	0	2050.21	0.267994	0	0	4.54321	0.001689
Nanoluciferase(p00002	4	22	VETISPGDGRTFPKRGQTC			16	2049.02	Default State	0.005	2053.02	0.369587	2.80336	0.456525	4.54549	0.001988
Nanoluciferase(p00002	4	22	VETISPGDGRTFPKRGQTC			16	2049.02	Default State	2	2053	0.281832	2.78401	0.388909	4.54497	0.000533
Nanoluciferase(p00002	4	22	VETISPGDGRTFPKRGQTC			16	2049.02	Default State	4	2052.3	0.378802	2.08734	0.464017	4.54717	0.001562
Nanoluciferase(p00002	4	22	VETISPGDGRTFPKRGQTC			16	2049.02	Default State	6	2052.21	0.082432	1.99701	0.280385	4.54455	0.001824
Nanoluciferase(p00002	4	22	VETISPGDGRTFPKRGQTC			16	2049.02	Default State	8	2052.14	0.167341	1.93236	0.315949	4.54779	0.001433
Nanoluciferase(p00002	4	22	VETISPGDGRTFPKRGQTC			16	2049.02	Default State	10	2051.77	0.305167	1.56132	0.406137	4.54336	0.00082
Nanoluciferase(p00002	4	22	VETISPGDGRTFPKRGQTC			16	2049.02	Default State	15	2051.28	0.15075	1.0699	0.307484	4.54999	0.001649
Nanoluciferase(p00002	4	22	VETISPGDGRTFPKRGQTC			16	2049.02	Default State	20	2051.22	0.083828	1.01011	0.280798	4.54703	0.001262
Nanoluciferase(p00002	4	24	VETISPGDGRTFPKRGQTCVV			18	2247.16	Default State	0	2248.49	0.054194	0	0	5.06657	0.001152
Nanoluciferase(p00002	4	24	VETISPGDGRTFPKRGQTCVV			18	2247.16	Default State	0.005	2251.16	0	2.67489	0.054194	5.08114	0
Nanoluciferase(p00002	4	24	VETISPGDGRTFPKRGQTCVV			18	2247.16	Default State	2	2251.15	0	2.66505	0.054194	5.07978	0
Nanoluciferase(p00002	4	24	VETISPGDGRTFPKRGQTCVV			18	2247.16	Default State	4	2250.45	0.591966	1.96483	0.594441	5.0809	0.001809
Nanoluciferase(p00002	4	24	VETISPGDGRTFPKRGQTCVV			18	2247.16	Default State	6	2250.38	0.039364	1.89391	0.066981	5.07931	0.000417
Nanoluciferase(p00002	4	24	VETISPGDGRTFPKRGQTCVV			18	2247.16	Default State	8	2250.34	0.104731	1.85019	0.117922	5.08012	0.00171
Nanoluciferase(p00002	4	24	VETISPGDGRTFPKRGQTCVV			18	2247.16	Default State	10	2249.97	0.089635	1.48058	0.104744	5.07713	0.000192
Nanoluciferase(p00002	4	24	VETISPGDGRTFPKRGQTCVV			18	2247.16	Default State	15	2249.51	0.084526	1.02655	0.100407	5.08102	0.001898
Nanoluciferase(p00002	4	24	VETISPGDGRTFPKRGQTCVV			18	2247.16	Default State	20	2249.41	0.049158	0.919776	0.073168	5.07946	0.000745
Nanoluciferase(p00002	22	29	CVVHYTGM			7	909.396	Default State	0	910.063	0.011087	0	0	5.43218	0.00196
Nanoluciferase(p00002	22	29	CVVHYTGM			7	909.396	Default State	0.005	911.022	0	0.959108	0.011087	5.44137	0
Nanoluciferase(p00002	22	29	CVVHYTGM			7	909.396	Default State	2	911.018	0	0.954942	0.011087	5.44056	0
Nanoluciferase(p00002	22	29	CVVHYTGM			7	909.396	Default State	4	910.704	1.13687e-13	0.641087	0.011087	5.44067	0
Nanoluciferase(p00002	22	29	CVVHYTGM			7	909.396	Default State	6	910.633	0.031423	0.570293	0.033322	5.43859	0.00311
Nanoluciferase(p00002	22	29	CVVHYTGM			7	909.396	Default State	8	910.613	0.011176	0.549495	0.015743	5.44356	0.000389
Nanoluciferase(p00002	22	29	CVVHYTGM			7	909.396	Default State	10	910.539	0.04853	0.475349	0.04978	5.43663	0.00177
Nanoluciferase(p00002	22	29	CVVHYTGM			7	909.396	Default State	15	910.355	0.02258	0.292059	0.025156	5.44245	0.004646
Nanoluciferase(p00002	22	29	CVVHYTGM			7	909.396	Default State	20	910.232	0.013443	0.168565	0.017425	5.44285	0.001169
Nanoluciferase(p00002	23	29	VVHYTGM			6	806.386	Default State	0	806.746	0.010012	0	0	5.07803	0.002265
Nanoluciferase(p00002	23	29	VVHYTGM			6	806.386	Default State	0.005	807.792	0.019095	1.04625	0.021561	5.09563	0.00146
Nanoluciferase(p00002	23	29	VVHYTGM			6	806.386	Default State	2	807.731	0.053729	0.984909	0.054654	5.09717	0.000953
Nanoluciferase(p00002	23	29	VVHYTGM			6	806.386	Default State	4	807.566	0	0.819972	0.010012	5.09775	0
Nanoluciferase(p00002	23	29	VVHYTGM			6	806.386	Default State	6	807.456	0.005802	0.710266	0.011572	5.0949	0.002629
Nanoluciferase(p00002	23	29	VVHYTGM			6	806.386	Default State	8	807.383	0.020309	0.636839	0.022643	5.0996	0.000111
Nanoluciferase(p00002	23	29	VVHYTGM			6	806.386	Default State	10	807.237	0.034157	0.491139	0.035595	5.09428	0.000457
Nanoluciferase(p00002	23	29	VVHYTGM			6	806.386	Default State	15	807.057	0.036317	0.31044	0.037672	5.10045	0.001854
Nanoluciferase(p00002	23	29	VVHYTGM			6	806.386	Default State	20	806.944	0.000467	0.198258	0.010023	5.09744	0.000784
Nanoluciferase(p00002	29	38	MLEDGKKFDS			9	1169.55	Default State	0	1170.17	0.009432	0	0	6.80494	1.35262e-05
Nanoluciferase(p00002	29	38	MLEDGKKFDS			9	1169.55	Default State	0.005	1170.51	0.060671	0.340655	0.061399	6.81887	0.004033
Nanoluciferase(p00002	29	38	MLEDGKKFDS			9	1169.55	Default State	2	1170.48	0.023107	0.309202	0.024958	6.82017	0.00162
Nanoluciferase(p00002	29	38	MLEDGKKFDS			9	1169.55	Default State	4	1170.45	0.016504	0.281034	0.019009	6.82098	0.00326
Nanoluciferase(p00002	29	38	MLEDGKKFDS			9	1169.55	Default State	6	1170.43	0.008114	0.259272	0.012441	6.81486	0.004272
Nanoluciferase(p00002	29	38	MLEDGKKFDS			9	1169.55	Default State	8	1170.43	0.022118	0.252786	0.024045	6.82143	0.000617
Nanoluciferase(p00002	29	38	MLEDGKKFDS			9	1169.55	Default State	10	1170.38	0.001246	0.204811	0.009514	6.81405	0.001672
Nanoluciferase(p00002	29	38	MLEDGKKFDS			9	1169.55	Default State	15	1170.38	0.016802	0.203232	0.019268	6.82035	0.002381
Nanoluciferase(p00002	29	38	MLEDGKKFDS			9	1169.55	Default State	20	1170.43	0.006998	0.253417	0.011744	6.81771	0.000222
Nanoluciferase(p00002	30	48	LEDGKKFDSSRDRNKPFKF			17	2314.19	Default State	0	2315.36	0.01884	0	0	4.84773	0.001197
Nanoluciferase(p00002	30	48	LEDGKKFDSSRDRNKPFKF			17	2314.19	Default State	0.005	2317.05	0.204389	1.68644	0.205255	4.85653	0.000686
Nanoluciferase(p00002	30	48	LEDGKKFDSSRDRNKPFKF			17	2314.19	Default State	2	2316.97	0.295064	1.60786	0.295665	4.8576	0.003464
Nanoluciferase(p00002	30	48	LEDGKKFDSSRDRNKPFKF			17	2314.19	Default State	4	2317.47	0.303466	2.10959	0.30405	4.85566	0.001098
Nanoluciferase(p00002	30	48	LEDGKKFDSSRDRNKPFKF			17	2314.19	Default State	6	2316.76	0.046213	1.40313	0.049906	4.85178	0.001397
Nanoluciferase(p00002	30	48	LEDGKKFDSSRDRNKPFKF			17	2314.19	Default State	8	2316.87	0.142899	1.51249	0.144136	4.8503	0.002281
Nanoluciferase(p00002	30	48	LEDGKKFDSSRDRNKPFKF			17	2314.19	Default State	10	2316.55	0.095289	1.1841	0.097134	4.84813	0.001873
Nanoluciferase(p00002	30	48	LEDGKKFDSSRDRNKPFKF			17	2314.19	Default State	15	2316.29	0.053837	0.932593	0.057038	4.85747	7.31424e-05
Nanoluciferase(p00002	30	48	LEDGKKFDSSRDRNKPFKF			17	2314.19	Default State	20	2316.19	0.008814	0.829567	0.0208	4.84962	0.000797
Nanoluciferase(p00002	49	58	MLGKQEVIRG			9	1130.63	Default State	0	1131.25	0.00931	0	0	4.55033	0.001247
Nanoluciferase(p00002	49	58	MLGKQEVIRG			9	1130.63	Default State	0.005	1132.53	0.040957	1.27818	0.042002	4.55432	0.003386
Nanoluciferase(p00002	49	58	MLGKQEVIRG			9	1130.63	Default State	2	1132.42	0.143231	1.17364	0.143533	4.5551	0.00236
Nanoluciferase(p00002	49	58	MLGKQEVIRG			9	1130.63	Default State	4	1132.34	0.072795	1.09162	0.073388	4.55714	0.00244
Nanoluciferase(p00002	49	58	MLGKQEVIRG			9	1130.63	Default State	6	1132.01	0.142843	0.766454	0.143146	4.55326	0.003007
Nanoluciferase(p00002	49	58	MLGKQEVIRG			9	1130.63	Default State	8	1132.1	0.23188	0.848804	0.232067	4.55684	0.001095
Nanoluciferase(p00002	49	58	MLGKQEVIRG			9	1130.63	Default State	10	1131.89	0.041362	0.642971	0.042397	4.55191	0.001697
Nanoluciferase(p00002	49	58	MLGKQEVIRG			9	1130.63	Default State	15	1131.85	0.261978	0.604441	0.262144	4.55779	0.002722
Nanoluciferase(p00002	49	58	MLGKQEVIRG			9	1130.63	Default State	20	1131.76	0.002492	0.512239	0.009638	4.55464	0.000676
Nanoluciferase(p00002	52	66	KQEVIRGWEEGVAQM			14	1759.88	Default State	0	1760.94	0.011058	0	0	6.22996	0.002774
Nanoluciferase(p00002	52	66	KQEVIRGWEEGVAQM			14	1759.88	Default State	0.005	1762.74	0	1.794	0.011058	6.24249	0
Nanoluciferase(p00002	52	66	KQEVIRGWEEGVAQM			14	1759.88	Default State	2	1762.74	2.27374e-13	1.79194	0.011058	6.24127	0
Nanoluciferase(p00002	52	66	KQEVIRGWEEGVAQM			14	1759.88	Default State	4	1762.45	0.16515	1.5045	0.16552	6.24093	0.005246
Nanoluciferase(p00002	52	66	KQEVIRGWEEGVAQM			14	1759.88	Default State	6	1762.21	0.007267	1.26755	0.013233	6.23909	0.004454
Nanoluciferase(p00002	52	66	KQEVIRGWEEGVAQM			14	1759.88	Default State	8	1762.2	0.073957	1.25901	0.07478	6.24079	0.003261
Nanoluciferase(p00002	52	66	KQEVIRGWEEGVAQM			14	1759.88	Default State	10	1762	0.048225	1.0526	0.049477	6.23701	0.001518
Nanoluciferase(p00002	52	66	KQEVIRGWEEGVAQM			14	1759.88	Default State	15	1761.76	0.080668	0.814698	0.081422	6.24579	0.003253
Nanoluciferase(p00002	52	66	KQEVIRGWEEGVAQM			14	1759.88	Default State	20	1761.74	0.008275	0.795154	0.013812	6.24024	0.000723
Nanoluciferase(p00002	54	62	EVIRGWEEG			8	1074.52	Default State	0	1075.04	0.009507	0	0	5.82259	0.00158
Nanoluciferase(p00002	54	62	EVIRGWEEG			8	1074.52	Default State	0.005	1075.97	0.070836	0.929347	0.071471	5.84048	0.001367
Nanoluciferase(p00002	54	62	EVIRGWEEG			8	1074.52	Default State	2	1075.97	0.068468	0.933391	0.069124	5.84084	0.00338
Nanoluciferase(p00002	54	62	EVIRGWEEG			8	1074.52	Default State	4	1075.83	0.069828	0.786014	0.070472	5.84031	0.001995
Nanoluciferase(p00002	54	62	EVIRGWEEG			8	1074.52	Default State	6	1075.74	0.013757	0.702507	0.016722	5.8371	0.001811
Nanoluciferase(p00002	54	62	EVIRGWEEG			8	1074.52	Default State	8	1075.69	0.027957	0.652416	0.029529	5.83861	0.001796
Nanoluciferase(p00002	54	62	EVIRGWEEG			8	1074.52	Default State	10	1075.6	0.02073	0.558494	0.022805	5.8352	0.001327
Nanoluciferase(p00002	54	62	EVIRGWEEG			8	1074.52	Default State	15	1075.5	0.035567	0.461099	0.036816	5.84128	0.001219
Nanoluciferase(p00002	54	62	EVIRGWEEG			8	1074.52	Default State	20	1075.45	0.020557	0.408013	0.022649	5.83728	0.000238
Nanoluciferase(p00002	54	66	EVIRGWEEGVAQM			12	1503.73	Default State	0	1504.69	0.034055	0	0	6.59737	0.000457
Nanoluciferase(p00002	54	66	EVIRGWEEGVAQM			12	1503.73	Default State	0.005	1506.25	0.012843	1.55947	0.036396	6.61802	0.001507
Nanoluciferase(p00002	54	66	EVIRGWEEGVAQM			12	1503.73	Default State	2	1506.25	0.020631	1.55507	0.039816	6.61632	0.001518
Nanoluciferase(p00002	54	66	EVIRGWEEGVAQM			12	1503.73	Default State	4	1505.97	0.201877	1.2787	0.204729	6.61714	0.003724
Nanoluciferase(p00002	54	66	EVIRGWEEGVAQM			12	1503.73	Default State	6	1505.91	0.075066	1.21884	0.08243	6.61163	0.003617
Nanoluciferase(p00002	54	66	EVIRGWEEGVAQM			12	1503.73	Default State	8	1505.89	0.073651	1.19871	0.081143	6.61698	0.001017
Nanoluciferase(p00002	54	66	EVIRGWEEGVAQM			12	1503.73	Default State	10	1505.77	0.119428	1.07946	0.124188	6.61143	0.001558
Nanoluciferase(p00002	54	66	EVIRGWEEGVAQM			12	1503.73	Default State	15	1505.56	0.087865	0.863749	0.094234	6.61874	0.001543
Nanoluciferase(p00002	54	66	EVIRGWEEGVAQM			12	1503.73	Default State	20	1505.52	0.080456	0.823956	0.087367	6.61605	0.001619
Nanoluciferase(p00002	59	66	WEEGVAQM			7	949.408	Default State	0	950.038	0.123586	0	0	6.2734	0.017769
Nanoluciferase(p00002	59	66	WEEGVAQM			7	949.408	Default State	0.005	950.637	0.03491	0.598925	0.128422	6.31403	0.002427
Nanoluciferase(p00002	59	66	WEEGVAQM			7	949.408	Default State	2	950.61	0.003914	0.572025	0.123648	6.31485	0.000179
Nanoluciferase(p00002	59	66	WEEGVAQM			7	949.408	Default State	4	950.457	0.060919	0.419683	0.137785	6.30836	0.004288
Nanoluciferase(p00002	59	66	WEEGVAQM			7	949.408	Default State	6	950.458	0.011869	0.419959	0.124155	6.31185	0.003299
Nanoluciferase(p00002	59	66	WEEGVAQM			7	949.408	Default State	8	950.454	0.024625	0.415939	0.126016	6.31593	0.001137
Nanoluciferase(p00002	59	66	WEEGVAQM			7	949.408	Default State	10	950.387	0.034387	0.349163	0.128281	6.31009	0.001409
Nanoluciferase(p00002	59	66	WEEGVAQM			7	949.408	Default State	15	950.297	0.011715	0.259241	0.12414	6.3171	0.001737
Nanoluciferase(p00002	59	66	WEEGVAQM			7	949.408	Default State	20	950.271	0.004886	0.233553	0.123683	6.31412	0.000641
Nanoluciferase(p00002	59	74	WEEGVAQMSVGQRAKL			15	1788.91	Default State	0	1790	0.091476	0	0	5.69364	0.001737
Nanoluciferase(p00002	59	74	WEEGVAQMSVGQRAKL			15	1788.91	Default State	0.005	1791.72	0.058146	1.716	0.108392	5.70506	0.004976
Nanoluciferase(p00002	59	74	WEEGVAQMSVGQRAKL			15	1788.91	Default State	2	1791.66	0.101417	1.65554	0.136577	5.70503	0.00277
Nanoluciferase(p00002	59	74	WEEGVAQMSVGQRAKL			15	1788.91	Default State	4	1791.33	0.254965	1.32153	0.270878	5.70632	0.002276
Nanoluciferase(p00002	59	74	WEEGVAQMSVGQRAKL			15	1788.91	Default State	6	1791.29	0.077957	1.28106	0.120188	5.70061	0.004006
Nanoluciferase(p00002	59	74	WEEGVAQMSVGQRAKL			15	1788.91	Default State	8	1791.2	0.078258	1.19872	0.120383	5.70611	0.00163
Nanoluciferase(p00002	59	74	WEEGVAQMSVGQRAKL			15	1788.91	Default State	10	1790.97	0.086498	0.969455	0.125896	5.70011	0.001319
Nanoluciferase(p00002	59	74	WEEGVAQMSVGQRAKL			15	1788.91	Default State	15	1790.7	0.082569	0.692285	0.12323	5.70688	0.002758
Nanoluciferase(p00002	59	74	WEEGVAQMSVGQRAKL			15	1788.91	Default State	20	1790.67	0.069988	0.66465	0.115179	5.70374	0.001448
Nanoluciferase(p00002	67	74	SVGQRAKL			7	858.516	Default State	0	858.947	0.006113	0	0	3.8698	0.002272
Nanoluciferase(p00002	67	74	SVGQRAKL			7	858.516	Default State	0.005	859.788	0.051635	0.841418	0.051996	3.87589	0.00371
Nanoluciferase(p00002	67	74	SVGQRAKL			7	858.516	Default State	2	859.741	0.009588	0.794301	0.011371	3.87932	0.001402
Nanoluciferase(p00002	67	74	SVGQRAKL			7	858.516	Default State	4	859.613	0.082785	0.666312	0.08301	3.87837	0.000723
Nanoluciferase(p00002	67	74	SVGQRAKL			7	858.516	Default State	6	859.612	0.011915	0.665264	0.013392	3.87542	0.002288
Nanoluciferase(p00002	67	74	SVGQRAKL			7	858.516	Default State	8	859.591	0.032717	0.644051	0.033283	3.87839	0.000832
Nanoluciferase(p00002	67	74	SVGQRAKL			7	858.516	Default State	10	859.477	0.043963	0.52974	0.044386	3.87478	0.000243
Nanoluciferase(p00002	67	74	SVGQRAKL			7	858.516	Default State	15	859.364	0.005292	0.416691	0.008085	3.88148	0.000848
Nanoluciferase(p00002	67	74	SVGQRAKL			7	858.516	Default State	20	859.334	0.008739	0.386474	0.010665	3.87678	0.000396
Nanoluciferase(p00002	69	74	GQRAKL			5	672.415	Default State	0	672.743	0.003463	0	0	3.86711	0.002416
Nanoluciferase(p00002	69	74	GQRAKL			5	672.415	Default State	0.005	673.046	0	0.303211	0.003463	3.87754	0
Nanoluciferase(p00002	69	74	GQRAKL			5	672.415	Default State	2	673.048	0	0.305277	0.003463	3.87656	0
Nanoluciferase(p00002	69	74	GQRAKL			5	672.415	Default State	4	673.061	0.043949	0.318241	0.044085	3.87636	0.000237
Nanoluciferase(p00002	69	74	GQRAKL			5	672.415	Default State	6	673.029	0.021337	0.286415	0.021616	3.87436	0.001423
Nanoluciferase(p00002	69	74	GQRAKL			5	672.415	Default State	8	673.045	0.00186	0.3023	0.003931	3.87793	0.000777
Nanoluciferase(p00002	69	74	GQRAKL			5	672.415	Default State	10	672.986	0.027194	0.242837	0.027413	3.87313	0.000242
Nanoluciferase(p00002	69	74	GQRAKL			5	672.415	Default State	15	672.919	0.022149	0.176331	0.022418	3.8801	0.001433
Nanoluciferase(p00002	69	74	GQRAKL			5	672.415	Default State	20	672.913	0.01286	0.170039	0.013318	3.87498	0.000156
Nanoluciferase(p00002	75	80	TISPDY			4	695.325	Default State	0	695.548	0	0	0	5.31911	0
Nanoluciferase(p00002	75	80	TISPDY			4	695.325	Default State	0.005	696.082	0.023452	0.534	0.023452	5.32895	0.002532
Nanoluciferase(p00002	75	80	TISPDY			4	695.325	Default State	2	696.059	0.010717	0.510913	0.010717	5.33012	1.8581e-06
Nanoluciferase(p00002	75	80	TISPDY			4	695.325	Default State	4	696.063	0.004469	0.514435	0.004469	5.33214	0.001314
Nanoluciferase(p00002	75	80	TISPDY			4	695.325	Default State	6	695.982	0.002055	0.433987	0.002055	5.32728	0.001983
Nanoluciferase(p00002	75	80	TISPDY			4	695.325	Default State	8	696.003	0.005088	0.455223	0.005088	5.3314	0.000241
Nanoluciferase(p00002	75	80	TISPDY			4	695.325	Default State	10	695.994	0.022453	0.445732	0.022453	5.3262	0.000831
Nanoluciferase(p00002	75	80	TISPDY			4	695.325	Default State	15	695.92	0.019133	0.371648	0.019133	5.33227	0.001738
Nanoluciferase(p00002	75	80	TISPDY			4	695.325	Default State	20	695.906	0.008338	0.357661	0.008338	5.32979	0.000662
Nanoluciferase(p00002	75	81	TISPDYA			5	766.362	Default State	0	766.72	0.002374	0	0	5.16515	0.00067
Nanoluciferase(p00002	75	81	TISPDYA			5	766.362	Default State	0.005	767.262	0.005619	0.542211	0.0061	5.17344	0.002579
Nanoluciferase(p00002	75	81	TISPDYA			5	766.362	Default State	2	767.239	0.025538	0.519876	0.025648	5.17487	0.000399
Nanoluciferase(p00002	75	81	TISPDYA			5	766.362	Default State	4	767.212	0.010606	0.492415	0.010869	5.17663	0.001185
Nanoluciferase(p00002	75	81	TISPDYA			5	766.362	Default State	6	767.117	0.007667	0.397508	0.008026	5.17231	0.002266
Nanoluciferase(p00002	75	81	TISPDYA			5	766.362	Default State	8	767.12	0.009507	0.400535	0.009799	5.1763	0.000268
Nanoluciferase(p00002	75	81	TISPDYA			5	766.362	Default State	10	767.061	0.025519	0.341542	0.025629	5.17113	0.001055
Nanoluciferase(p00002	75	81	TISPDYA			5	766.362	Default State	15	766.995	0.01467	0.275883	0.014861	5.17658	0.002041
Nanoluciferase(p00002	75	81	TISPDYA			5	766.362	Default State	20	766.982	0.008391	0.262667	0.00872	5.17539	0.000317
Nanoluciferase(p00002	75	97	TISPDYAYGATGHPGIIPPHATL			18	2349.19	Default State	0	2350.64	0.047449	0	0	6.06149	0.046449
Nanoluciferase(p00002	75	97	TISPDYAYGATGHPGIIPPHATL			18	2349.19	Default State	0.005	2354.03	0.018016	3.39115	0.050754	6.02762	0.008245
Nanoluciferase(p00002	75	97	TISPDYAYGATGHPGIIPPHATL			18	2349.19	Default State	2	2353.69	0.037822	3.04639	0.060679	6.04864	0.016542
Nanoluciferase(p00002	75	97	TISPDYAYGATGHPGIIPPHATL			18	2349.19	Default State	4	2353.85	0.006571	3.20824	0.047902	6.02182	0.00152
Nanoluciferase(p00002	75	97	TISPDYAYGATGHPGIIPPHATL			18	2349.19	Default State	6	2352.76	0.024604	2.11628	0.053449	6.05395	0.004109
Nanoluciferase(p00002	75	97	TISPDYAYGATGHPGIIPPHATL			18	2349.19	Default State	8	2352.77	0.290721	2.12811	0.294568	6.04887	0.008859
Nanoluciferase(p00002	75	97	TISPDYAYGATGHPGIIPPHATL			18	2349.19	Default State	10	2352.6	0.129035	1.96349	0.137482	6.03294	0.001971
Nanoluciferase(p00002	75	97	TISPDYAYGATGHPGIIPPHATL			18	2349.19	Default State	15	2352.32	0.026485	1.67571	0.05434	6.03351	0.005469
Nanoluciferase(p00002	75	97	TISPDYAYGATGHPGIIPPHATL			18	2349.19	Default State	20	2352.24	0.544002	1.59573	0.546067	6.02016	0.003879
Nanoluciferase(p00002	75	99	TISPDYAYGATGHPGIIPPHATLVF			20	2595.32	Default State	0	2596.55	0.004803	0	0	6.86842	0.000197
Nanoluciferase(p00002	75	99	TISPDYAYGATGHPGIIPPHATLVF			20	2595.32	Default State	0.005	2599.69	0.029596	3.14608	0.029983	6.88206	0.005547
Nanoluciferase(p00002	75	99	TISPDYAYGATGHPGIIPPHATLVF			20	2595.32	Default State	2	2599.49	0.157608	2.94789	0.157681	6.8844	0.000754
Nanoluciferase(p00002	75	99	TISPDYAYGATGHPGIIPPHATLVF			20	2595.32	Default State	4	2599.42	0.145623	2.87462	0.145702	6.8855	0.002922
Nanoluciferase(p00002	75	99	TISPDYAYGATGHPGIIPPHATLVF			20	2595.32	Default State	6	2598.85	0.048103	2.30047	0.048342	6.87857	0.003653
Nanoluciferase(p00002	75	99	TISPDYAYGATGHPGIIPPHATLVF			20	2595.32	Default State	8	2598.62	0.069405	2.07354	0.069571	6.88399	0.001181
Nanoluciferase(p00002	75	99	TISPDYAYGATGHPGIIPPHATLVF			20	2595.32	Default State	10	2598.21	0.025949	1.66464	0.02639	6.87724	0.000379
Nanoluciferase(p00002	75	99	TISPDYAYGATGHPGIIPPHATLVF			20	2595.32	Default State	15	2598.05	0.084676	1.50722	0.084813	6.88327	0.00151
Nanoluciferase(p00002	75	99	TISPDYAYGATGHPGIIPPHATLVF			20	2595.32	Default State	20	2598.02	0.028873	1.4712	0.02927	6.8799	0.000218
Nanoluciferase(p00002	81	97	AYGATGHPGIIPPHATL			13	1672.88	Default State	0	1673.83	0.012366	0	0	5.55684	0.000374
Nanoluciferase(p00002	81	97	AYGATGHPGIIPPHATL			13	1672.88	Default State	0.005	1676.03	0	2.19472	0.012366	5.56455	0
Nanoluciferase(p00002	81	97	AYGATGHPGIIPPHATL			13	1672.88	Default State	2	1676.02	0	2.19016	0.012366	5.56297	0
Nanoluciferase(p00002	81	97	AYGATGHPGIIPPHATL			13	1672.88	Default State	4	1675.88	0.063024	2.04544	0.064226	5.56415	0.00159
Nanoluciferase(p00002	81	97	AYGATGHPGIIPPHATL			13	1672.88	Default State	6	1675.31	0.077731	1.4801	0.078708	5.56063	0.002088
Nanoluciferase(p00002	81	97	AYGATGHPGIIPPHATL			13	1672.88	Default State	8	1675.2	0.062522	1.37009	0.063733	5.5637	5.21024e-05
Nanoluciferase(p00002	81	97	AYGATGHPGIIPPHATL			13	1672.88	Default State	10	1674.99	0.074274	1.15959	0.075297	5.55892	0.00195
Nanoluciferase(p00002	81	97	AYGATGHPGIIPPHATL			13	1672.88	Default State	15	1674.81	0.026817	0.976277	0.029531	5.56387	0.001003
Nanoluciferase(p00002	81	97	AYGATGHPGIIPPHATL			13	1672.88	Default State	20	1674.8	0.039827	0.970783	0.041702	5.5628	0.000882
Nanoluciferase(p00002	81	99	AYGATGHPGIIPPHATLVF			15	1919.02	Default State	0	1920.13	0.016337	0	0	6.63735	0.000433
Nanoluciferase(p00002	81	99	AYGATGHPGIIPPHATLVF			15	1919.02	Default State	0.005	1922.05	0.07669	1.91548	0.078411	6.65336	0.000338
Nanoluciferase(p00002	81	99	AYGATGHPGIIPPHATLVF			15	1919.02	Default State	2	1922.09	0	1.95931	0.016337	6.65147	0
Nanoluciferase(p00002	81	99	AYGATGHPGIIPPHATLVF			15	1919.02	Default State	4	1921.95	0.041149	1.81736	0.044273	6.65227	0.00305
Nanoluciferase(p00002	81	99	AYGATGHPGIIPPHATLVF			15	1919.02	Default State	6	1921.43	0.00882	1.3001	0.018566	6.6467	0.003345
Nanoluciferase(p00002	81	99	AYGATGHPGIIPPHATLVF			15	1919.02	Default State	8	1921.33	0.048909	1.20325	0.051565	6.65289	0.000616
Nanoluciferase(p00002	81	99	AYGATGHPGIIPPHATLVF			15	1919.02	Default State	10	1921.15	0.059183	1.01403	0.061396	6.64631	0.001668
Nanoluciferase(p00002	81	99	AYGATGHPGIIPPHATLVF			15	1919.02	Default State	15	1920.99	0.018832	0.858452	0.024931	6.65286	0.002466
Nanoluciferase(p00002	81	99	AYGATGHPGIIPPHATLVF			15	1919.02	Default State	20	1920.97	0.018477	0.836837	0.024663	6.65065	0.001248
Nanoluciferase(p00002	82	97	YGATGHPGIIPPHATL			12	1601.84	Default State	0	1602.59	0.03991	0	0	5.52155	0.008321
Nanoluciferase(p00002	82	97	YGATGHPGIIPPHATL			12	1601.84	Default State	0.005	1604.53	0.036257	1.94046	0.05392	5.53651	0.001259
Nanoluciferase(p00002	82	97	YGATGHPGIIPPHATL			12	1601.84	Default State	2	1604.44	0.150884	1.85	0.156073	5.53637	0.000219
Nanoluciferase(p00002	82	97	YGATGHPGIIPPHATL			12	1601.84	Default State	4	1604.48	0.022106	1.89442	0.045623	5.53667	0.000988
Nanoluciferase(p00002	82	97	YGATGHPGIIPPHATL			12	1601.84	Default State	6	1603.96	0.056016	1.3744	0.068779	5.5343	0.002651
Nanoluciferase(p00002	82	97	YGATGHPGIIPPHATL			12	1601.84	Default State	8	1603.86	0.039323	1.27018	0.056028	5.53975	5.37099e-05
Nanoluciferase(p00002	82	97	YGATGHPGIIPPHATL			12	1601.84	Default State	10	1603.67	0.080421	1.08597	0.08978	5.5334	0.001665
Nanoluciferase(p00002	82	97	YGATGHPGIIPPHATL			12	1601.84	Default State	15	1603.54	0.034307	0.94771	0.052629	5.54047	0.004698
Nanoluciferase(p00002	82	97	YGATGHPGIIPPHATL			12	1601.84	Default State	20	1603.48	0.040793	0.88921	0.057069	5.53701	0.000408
Nanoluciferase(p00002	82	99	YGATGHPGIIPPHATLVF			14	1847.98	Default State	0	1848.93	0.003552	0	0	6.63003	0.000406
Nanoluciferase(p00002	82	99	YGATGHPGIIPPHATLVF			14	1847.98	Default State	0.005	1850.49	0.040066	1.56717	0.040223	6.65188	0.000225
Nanoluciferase(p00002	82	99	YGATGHPGIIPPHATLVF			14	1847.98	Default State	2	1850.32	0.005986	1.3905	0.00696	6.65333	0.000878
Nanoluciferase(p00002	82	99	YGATGHPGIIPPHATLVF			14	1847.98	Default State	4	1850.26	0.055712	1.3284	0.055825	6.64947	0.004904
Nanoluciferase(p00002	82	99	YGATGHPGIIPPHATLVF			14	1847.98	Default State	6	1850.07	0.034664	1.14626	0.034846	6.64351	0.003875
Nanoluciferase(p00002	82	99	YGATGHPGIIPPHATLVF			14	1847.98	Default State	8	1849.96	0.084504	1.02921	0.084578	6.65039	0.00039
Nanoluciferase(p00002	82	99	YGATGHPGIIPPHATLVF			14	1847.98	Default State	10	1849.85	0.065195	0.926461	0.065292	6.64391	0.001188
Nanoluciferase(p00002	82	99	YGATGHPGIIPPHATLVF			14	1847.98	Default State	15	1849.75	0.030452	0.825095	0.030658	6.64823	0.002613
Nanoluciferase(p00002	82	99	YGATGHPGIIPPHATLVF			14	1847.98	Default State	20	1849.67	0.04395	0.741558	0.044094	6.64642	0.000921
Nanoluciferase(p00002	98	103	VFDVEL			5	721.377	Default State	0	721.95	0.01147	0	0	7.40814	0.000377
Nanoluciferase(p00002	98	103	VFDVEL			5	721.377	Default State	0.005	722.159	0.017053	0.209395	0.020552	7.42451	0.005127
Nanoluciferase(p00002	98	103	VFDVEL			5	721.377	Default State	2	722.161	0.02775	0.211872	0.030027	7.42611	0.00092
Nanoluciferase(p00002	98	103	VFDVEL			5	721.377	Default State	4	722.124	0.043658	0.174546	0.045139	7.42504	0.002325
Nanoluciferase(p00002	98	103	VFDVEL			5	721.377	Default State	6	722.155	0.026536	0.205752	0.028909	7.41934	0.003045
Nanoluciferase(p00002	98	103	VFDVEL			5	721.377	Default State	8	722.134	0.039355	0.184018	0.040992	7.42506	0.000538
Nanoluciferase(p00002	98	103	VFDVEL			5	721.377	Default State	10	722.122	0.014419	0.172101	0.018425	7.4172	0.001306
Nanoluciferase(p00002	98	103	VFDVEL			5	721.377	Default State	15	722.097	0.016402	0.147019	0.020014	7.4244	0.001955
Nanoluciferase(p00002	98	103	VFDVEL			5	721.377	Default State	20	722.148	0.012321	0.198783	0.016833	7.4216	0.000286
Nanoluciferase(p00002	103	121	LLKLEGGSGGSGGVTGWRL			18	1844	Default State	0	1847.27	0.013995	0	0	6.66124	0.000822
Nanoluciferase(p00002	103	121	LLKLEGGSGGSGGVTGWRL			18	1844	Default State	0.005	1849.77	0.145451	2.50614	0.146123	6.67193	0.003565
Nanoluciferase(p00002	103	121	LLKLEGGSGGSGGVTGWRL			18	1844	Default State	2	1849.71	0.127983	2.44639	0.128745	6.66991	0.004531
Nanoluciferase(p00002	103	121	LLKLEGGSGGSGGVTGWRL			18	1844	Default State	4	1849.78	0.097894	2.51224	0.098889	6.6724	0.001979
Nanoluciferase(p00002	103	121	LLKLEGGSGGSGGVTGWRL			18	1844	Default State	6	1849	0.038094	1.73572	0.040583	6.67213	0.004109
Nanoluciferase(p00002	103	121	LLKLEGGSGGSGGVTGWRL			18	1844	Default State	8	1848.96	0.019472	1.69622	0.02398	6.67745	0.000138
Nanoluciferase(p00002	103	121	LLKLEGGSGGSGGVTGWRL			18	1844	Default State	10	1848.81	0.122546	1.5411	0.123343	6.66935	5.74969e-06
Nanoluciferase(p00002	103	121	LLKLEGGSGGSGGVTGWRL			18	1844	Default State	15	1848.6	0.079342	1.33058	0.080567	6.67789	0.000265
Nanoluciferase(p00002	103	121	LLKLEGGSGGSGGVTGWRL			18	1844	Default State	20	1848.69	0.070456	1.41821	0.071833	6.67582	0.001522
Nanoluciferase(p00002	103	123	LLKLEGGSGGSGGVTGWRLCE			20	2076.05	Default State	0	2077.58	0.017084	0	0	6.61456	0.001535
Nanoluciferase(p00002	103	123	LLKLEGGSGGSGGVTGWRLCE			20	2076.05	Default State	0.005	2080.96	0.066862	3.37751	0.06901	6.63586	0.002518
Nanoluciferase(p00002	103	123	LLKLEGGSGGSGGVTGWRLCE			20	2076.05	Default State	2	2080.8	0.399319	3.21591	0.399684	6.63427	0.001223
Nanoluciferase(p00002	103	123	LLKLEGGSGGSGGVTGWRLCE			20	2076.05	Default State	4	2081.1	0.249564	3.51739	0.250148	6.6348	0.002348
Nanoluciferase(p00002	103	123	LLKLEGGSGGSGGVTGWRLCE			20	2076.05	Default State	6	2080.36	0.038301	2.77507	0.041938	6.62926	0.003316
Nanoluciferase(p00002	103	123	LLKLEGGSGGSGGVTGWRLCE			20	2076.05	Default State	8	2080.31	0.197783	2.73167	0.198519	6.63589	0.001108
Nanoluciferase(p00002	103	123	LLKLEGGSGGSGGVTGWRLCE			20	2076.05	Default State	10	2080.05	0.180137	2.46789	0.180945	6.62967	0.001936
Nanoluciferase(p00002	103	123	LLKLEGGSGGSGGVTGWRLCE			20	2076.05	Default State	15	2080.01	0.016352	2.43091	0.023648	6.63687	0.001944
Nanoluciferase(p00002	103	123	LLKLEGGSGGSGGVTGWRLCE			20	2076.05	Default State	20	2080.42	0.124105	2.83502	0.125275	6.63345	0.000682
Nanoluciferase(p00002	104	123	LKLEGGSGGSGGVTGWRLCE			19	1962.97	Default State	0	1964.14	0.012847	0	0	6.43167	0.001455
Nanoluciferase(p00002	104	123	LKLEGGSGGSGGVTGWRLCE			19	1962.97	Default State	0.005	1967.51	0.102153	3.37793	0.102957	6.44406	0.004352
Nanoluciferase(p00002	104	123	LKLEGGSGGSGGVTGWRLCE			19	1962.97	Default State	2	1967.47	0.529251	3.33229	0.529407	6.44047	0.003278
Nanoluciferase(p00002	104	123	LKLEGGSGGSGGVTGWRLCE			19	1962.97	Default State	4	1967.87	0.248452	3.73669	0.248784	6.44206	0.00532
Nanoluciferase(p00002	104	123	LKLEGGSGGSGGVTGWRLCE			19	1962.97	Default State	6	1966.92	0.088616	2.78015	0.089543	6.44129	0.003311
Nanoluciferase(p00002	104	123	LKLEGGSGGSGGVTGWRLCE			19	1962.97	Default State	8	1966.93	0.136099	2.78993	0.136704	6.44618	0.000541
Nanoluciferase(p00002	104	123	LKLEGGSGGSGGVTGWRLCE			19	1962.97	Default State	10	1966.75	0.17406	2.61761	0.174534	6.4397	0.000141
Nanoluciferase(p00002	104	123	LKLEGGSGGSGGVTGWRLCE			19	1962.97	Default State	15	1966.64	0.029792	2.50941	0.032444	6.44639	0.000783
Nanoluciferase(p00002	104	123	LKLEGGSGGSGGVTGWRLCE			19	1962.97	Default State	20	1966.93	0.122156	2.79314	0.12283	6.44589	0.003605
Nanoluciferase(p00002	105	123	KLEGGSGGSGGVTGWRLCE			18	1849.89	Default State	0	1850.92	0.020919	0	0	6.20449	0.002792
Nanoluciferase(p00002	105	123	KLEGGSGGSGGVTGWRLCE			18	1849.89	Default State	0.005	1854.01	0.083576	3.09186	0.086154	6.22051	0.000254
Nanoluciferase(p00002	105	123	KLEGGSGGSGGVTGWRLCE			18	1849.89	Default State	2	1854.26	0.474341	3.3453	0.474802	6.22081	0.001916
Nanoluciferase(p00002	105	123	KLEGGSGGSGGVTGWRLCE			18	1849.89	Default State	4	1854.43	0.185623	3.517	0.186798	6.21937	0.004018
Nanoluciferase(p00002	105	123	KLEGGSGGSGGVTGWRLCE			18	1849.89	Default State	6	1853.54	0.126023	2.62645	0.127747	6.21342	0.003805
Nanoluciferase(p00002	105	123	KLEGGSGGSGGVTGWRLCE			18	1849.89	Default State	8	1853.5	0.114986	2.58747	0.116873	6.21854	0.002313
Nanoluciferase(p00002	105	123	KLEGGSGGSGGVTGWRLCE			18	1849.89	Default State	10	1853.36	0.176275	2.43861	0.177512	6.21067	0.000269
Nanoluciferase(p00002	105	123	KLEGGSGGSGGVTGWRLCE			18	1849.89	Default State	15	1853.2	0.071339	2.28544	0.074342	6.21923	0.002092
Nanoluciferase(p00002	105	123	KLEGGSGGSGGVTGWRLCE			18	1849.89	Default State	20	1853.47	0.030787	2.55718	0.037221	6.21395	0.000261
Nanoluciferase(p00002	124	145	RILAGGSGSGSGSGGSGSGGSD			21	1766.79	Default State	0	1767.58	0.008068	0	0	3.86785	0.004533
Nanoluciferase(p00002	124	145	RILAGGSGSGSGSGGSGSGGSD			21	1766.79	Default State	0.005	1772.61	0	5.02409	0.008068	3.87644	0
Nanoluciferase(p00002	124	145	RILAGGSGSGSGSGGSGSGGSD			21	1766.79	Default State	2	1772.61	2.27374e-13	5.02749	0.008068	3.87515	0
Nanoluciferase(p00002	124	145	RILAGGSGSGSGSGGSGSGGSD			21	1766.79	Default State	4	1772.21	0.172625	4.62781	0.172813	3.87572	0.000735
Nanoluciferase(p00002	124	145	RILAGGSGSGSGSGGSGSGGSD			21	1766.79	Default State	6	1771.76	0.144435	4.17471	0.14466	3.87323	0.001847
Nanoluciferase(p00002	124	145	RILAGGSGSGSGSGGSGSGGSD			21	1766.79	Default State	8	1771.73	0.139354	4.14341	0.139587	3.87786	0.000158
Nanoluciferase(p00002	124	145	RILAGGSGSGSGSGGSGSGGSD			21	1766.79	Default State	10	1771.43	0.282089	3.84615	0.282204	3.8729	0.001235
Nanoluciferase(p00002	124	145	RILAGGSGSGSGSGGSGSGGSD			21	1766.79	Default State	15	1771.19	0.077705	3.61248	0.078123	3.8785	0.001851
Nanoluciferase(p00002	124	145	RILAGGSGSGSGSGGSGSGGSD			21	1766.79	Default State	20	1771.47	0.125144	3.89165	0.125404	3.87461	0.000797
Nanoluciferase(p00002	124	146	RILAGGSGSGSGSGGSGSGGSDN			22	1880.83	Default State	0	1881.68	0.023076	0	0	3.80768	0.000679
Nanoluciferase(p00002	124	146	RILAGGSGSGSGSGGSGSGGSDN			22	1880.83	Default State	0.005	1887.31	0.037294	5.62816	0.043856	3.81156	0.004577
Nanoluciferase(p00002	124	146	RILAGGSGSGSGSGGSGSGGSDN			22	1880.83	Default State	2	1886.91	0.809766	5.22695	0.810095	3.81442	0.000774
Nanoluciferase(p00002	124	146	RILAGGSGSGSGSGGSGSGGSDN			22	1880.83	Default State	4	1887.92	0.460002	6.24508	0.46058	3.84129	0.00037
Nanoluciferase(p00002	124	146	RILAGGSGSGSGSGGSGSGGSDN			22	1880.83	Default State	6	1886.29	0.139553	4.61486	0.141448	3.81236	0.001544
Nanoluciferase(p00002	124	146	RILAGGSGSGSGSGGSGSGGSDN			22	1880.83	Default State	8	1886.2	0.178057	4.52179	0.179546	3.8163	0.000559
Nanoluciferase(p00002	124	146	RILAGGSGSGSGSGGSGSGGSDN			22	1880.83	Default State	10	1885.99	0.297859	4.31004	0.298751	3.81259	0.001538
Nanoluciferase(p00002	124	146	RILAGGSGSGSGSGGSGSGGSDN			22	1880.83	Default State	15	1885.65	0.087449	3.97	0.090442	3.8183	0.001422
Nanoluciferase(p00002	124	146	RILAGGSGSGSGSGGSGSGGSDN			22	1880.83	Default State	20	1885.95	0.164103	4.27338	0.165718	3.81287	0.000338
Nanoluciferase(p00002	124	149	RILAGGSGSGSGSGGSGSGGSDNMVF			25	2258.01	Default State	0	2259.21	0.013234	0	0	6.20719	0.001203
Nanoluciferase(p00002	124	149	RILAGGSGSGSGSGGSGSGGSDNMVF			25	2258.01	Default State	0.005	2264.35	0.257891	5.13978	0.258231	6.21938	0.002899
Nanoluciferase(p00002	124	149	RILAGGSGSGSGSGGSGSGGSDNMVF			25	2258.01	Default State	2	2264	0.609602	4.78965	0.609746	6.22254	0.00089
Nanoluciferase(p00002	124	149	RILAGGSGSGSGSGGSGSGGSDNMVF			25	2258.01	Default State	4	2263.89	0	4.68038	0.013234	6.22187	0
Nanoluciferase(p00002	124	149	RILAGGSGSGSGSGGSGSGGSDNMVF			25	2258.01	Default State	6	2263.39	0.069784	4.18725	0.071028	6.21673	0.000904
Nanoluciferase(p00002	124	149	RILAGGSGSGSGSGGSGSGGSDNMVF			25	2258.01	Default State	8	2263.52	0.397204	4.31791	0.397424	6.22262	0.00026
Nanoluciferase(p00002	124	149	RILAGGSGSGSGSGGSGSGGSDNMVF			25	2258.01	Default State	10	2263.11	0.353476	3.90068	0.353723	6.2148	0.000986
Nanoluciferase(p00002	124	149	RILAGGSGSGSGSGGSGSGGSDNMVF			25	2258.01	Default State	15	2263.01	0.246433	3.80669	0.246788	6.22377	0.001887
Nanoluciferase(p00002	124	149	RILAGGSGSGSGSGGSGSGGSDNMVF			25	2258.01	Default State	20	2263.15	0.201807	3.94831	0.20224	6.21765	9.19791e-06
Nanoluciferase(p00002	150	157	TLEDFVGD			7	895.404	Default State	0	895.764	0.001074	0	0	6.4878	0.000505
Nanoluciferase(p00002	150	157	TLEDFVGD			7	895.404	Default State	0.005	896.141	0.039917	0.376552	0.039931	6.50411	0.002486
Nanoluciferase(p00002	150	157	TLEDFVGD			7	895.404	Default State	2	896.151	0.02325	0.386777	0.023275	6.50472	0.000643
Nanoluciferase(p00002	150	157	TLEDFVGD			7	895.404	Default State	4	896.087	0.000556	0.322815	0.001209	6.50774	0.002552
Nanoluciferase(p00002	150	157	TLEDFVGD			7	895.404	Default State	6	896.127	0.008596	0.362992	0.008663	6.50078	0.003912
Nanoluciferase(p00002	150	157	TLEDFVGD			7	895.404	Default State	8	896.131	0.017851	0.366946	0.017883	6.50575	7.61209e-05
Nanoluciferase(p00002	150	157	TLEDFVGD			7	895.404	Default State	10	896.11	0.001078	0.34623	0.001522	6.49932	0.00135
Nanoluciferase(p00002	150	157	TLEDFVGD			7	895.404	Default State	15	896.131	0.018944	0.366764	0.018975	6.50603	0.001334
Nanoluciferase(p00002	150	157	TLEDFVGD			7	895.404	Default State	20	896.147	0.017751	0.38241	0.017783	6.50244	0.000794
Nanoluciferase(p00002	154	166	FVGDWRQTAGYNL			12	1526.74	Default State	0	1527.76	0.033194	0	0	6.65083	0.00142
Nanoluciferase(p00002	154	166	FVGDWRQTAGYNL			12	1526.74	Default State	0.005	1528.52	0.030994	0.762373	0.045414	6.66809	0.004652
Nanoluciferase(p00002	154	166	FVGDWRQTAGYNL			12	1526.74	Default State	2	1528.5	0.054305	0.740068	0.063646	6.66741	0.003325
Nanoluciferase(p00002	154	166	FVGDWRQTAGYNL			12	1526.74	Default State	4	1528.65	0.113804	0.894552	0.118546	6.67082	0.002936
Nanoluciferase(p00002	154	166	FVGDWRQTAGYNL			12	1526.74	Default State	6	1528.43	0.049003	0.675755	0.059188	6.66348	0.004822
Nanoluciferase(p00002	154	166	FVGDWRQTAGYNL			12	1526.74	Default State	8	1528.47	0.053931	0.715371	0.063327	6.67031	0.001633
Nanoluciferase(p00002	154	166	FVGDWRQTAGYNL			12	1526.74	Default State	10	1528.47	0.072004	0.717506	0.079287	6.66152	0.001244
Nanoluciferase(p00002	154	166	FVGDWRQTAGYNL			12	1526.74	Default State	15	1528.4	0.046242	0.646026	0.056922	6.67067	0.002399
Nanoluciferase(p00002	154	166	FVGDWRQTAGYNL			12	1526.74	Default State	20	1528.48	0.046922	0.724593	0.057476	6.6682	0.001469
Nanoluciferase(p00002	155	166	VGDWRQTAGYNL			11	1379.67	Default State	0	1380.06	0	0	0	6.23674	0
Nanoluciferase(p00002	155	166	VGDWRQTAGYNL			11	1379.67	Default State	0.005	1381.03	0.041528	0.969968	0.041528	6.25194	0.001328
Nanoluciferase(p00002	155	166	VGDWRQTAGYNL			11	1379.67	Default State	2	1381.09	0.081614	1.03248	0.081614	6.25172	0.000202
Nanoluciferase(p00002	155	166	VGDWRQTAGYNL			11	1379.67	Default State	4	1381.18	0.083845	1.11963	0.083845	6.25357	0.002713
Nanoluciferase(p00002	155	166	VGDWRQTAGYNL			11	1379.67	Default State	6	1380.93	0.020607	0.869247	0.020607	6.24958	0.001823
Nanoluciferase(p00002	155	166	VGDWRQTAGYNL			11	1379.67	Default State	8	1380.97	0.016565	0.91599	0.016565	6.25114	0.00067
Nanoluciferase(p00002	155	166	VGDWRQTAGYNL			11	1379.67	Default State	10	1380.96	0.054009	0.905834	0.054009	6.24488	0.000474
Nanoluciferase(p00002	155	166	VGDWRQTAGYNL			11	1379.67	Default State	15	1380.91	0.029913	0.856501	0.029913	6.25501	0.00045
Nanoluciferase(p00002	155	166	VGDWRQTAGYNL			11	1379.67	Default State	20	1380.91	0	0.855319	0	6.24826	0
Nanoluciferase(p00002	158	166	WRQTAGYNL			8	1108.55	Default State	0	1109.4	0.04204	0	0	5.89038	0.003313
Nanoluciferase(p00002	158	166	WRQTAGYNL			8	1108.55	Default State	0.005	1109.86	0.018354	0.456968	0.045872	5.90353	0.001144
Nanoluciferase(p00002	158	166	WRQTAGYNL			8	1108.55	Default State	2	1110.04	0.033971	0.643165	0.054049	5.90348	0.0003
Nanoluciferase(p00002	158	166	WRQTAGYNL			8	1108.55	Default State	4	1110.08	0.03651	0.673898	0.055681	5.90049	0.001715
Nanoluciferase(p00002	158	166	WRQTAGYNL			8	1108.55	Default State	6	1110.1	0.03595	0.700724	0.055315	5.8848	0.002562
Nanoluciferase(p00002	158	166	WRQTAGYNL			8	1108.55	Default State	8	1109.78	0.018828	0.374134	0.046063	5.88576	0.001144
Nanoluciferase(p00002	158	166	WRQTAGYNL			8	1108.55	Default State	10	1109.71	0.029836	0.311151	0.051551	5.87938	0.000473
Nanoluciferase(p00002	158	166	WRQTAGYNL			8	1108.55	Default State	15	1109.69	0.012642	0.292961	0.043899	5.88753	0.001934
Nanoluciferase(p00002	158	166	WRQTAGYNL			8	1108.55	Default State	20	1109.75	0.024181	0.344788	0.048498	5.88335	0.001145
Nanoluciferase(p00002	158	168	WRQTAGYNLDQ			10	1351.64	Default State	0	1352.24	0.008804	0	0	5.40136	0.000373
Nanoluciferase(p00002	158	168	WRQTAGYNLDQ			10	1351.64	Default State	0.005	1353.22	0.026267	0.97545	0.027703	5.41308	0.002464
Nanoluciferase(p00002	158	168	WRQTAGYNLDQ			10	1351.64	Default State	2	1352.98	0	0.738058	0.008804	5.41137	0
Nanoluciferase(p00002	158	168	WRQTAGYNLDQ			10	1351.64	Default State	4	1353.4	0.083591	1.15612	0.084053	5.41579	0.001193
Nanoluciferase(p00002	158	168	WRQTAGYNLDQ			10	1351.64	Default State	6	1353.08	0.013105	0.84389	0.015788	5.40944	0.003063
Nanoluciferase(p00002	158	168	WRQTAGYNLDQ			10	1351.64	Default State	8	1353.14	0	0.900055	0.008804	5.41369	0
Nanoluciferase(p00002	158	168	WRQTAGYNLDQ			10	1351.64	Default State	10	1353.02	0.06041	0.778313	0.061048	5.40898	0.000414
Nanoluciferase(p00002	158	168	WRQTAGYNLDQ			10	1351.64	Default State	15	1352.99	0	0.746215	0.008804	5.41299	0
Nanoluciferase(p00002	158	168	WRQTAGYNLDQ			10	1351.64	Default State	20	1353.05	0.024576	0.809312	0.026105	5.41192	0.000181
Nanoluciferase(p00002	165	170	NLDQVL			5	701.383	Default State	0	701.665	0.0054	0	0	6.57099	0.000425
Nanoluciferase(p00002	165	170	NLDQVL			5	701.383	Default State	0.005	701.939	0.002077	0.274506	0.005786	6.58362	0.00262
Nanoluciferase(p00002	165	170	NLDQVL			5	701.383	Default State	2	701.919	0.033771	0.254484	0.0342	6.58427	0.000512
Nanoluciferase(p00002	165	170	NLDQVL			5	701.383	Default State	4	701.972	0.009666	0.306877	0.011072	6.5849	0.002148
Nanoluciferase(p00002	165	170	NLDQVL			5	701.383	Default State	6	701.914	0.005024	0.248864	0.007376	6.57867	0.003499
Nanoluciferase(p00002	165	170	NLDQVL			5	701.383	Default State	8	701.919	0.020134	0.254607	0.020846	6.5831	0.000121
Nanoluciferase(p00002	165	170	NLDQVL			5	701.383	Default State	10	701.921	0.035127	0.256017	0.03554	6.57618	0.00094
Nanoluciferase(p00002	165	170	NLDQVL			5	701.383	Default State	15	701.896	0.003375	0.231729	0.006368	6.58335	0.00141
Nanoluciferase(p00002	165	170	NLDQVL			5	701.383	Default State	20	701.9	0.006099	0.234899	0.008146	6.58045	0.000457
Nanoluciferase(p00002	167	178	DQVLEQGGVSSL			11	1231.62	Default State	0	1232.32	0.009422	0	0	6.10731	0.00118
Nanoluciferase(p00002	167	178	DQVLEQGGVSSL			11	1231.62	Default State	0.005	1233.15	0	0.821144	0.009422	6.12077	0
Nanoluciferase(p00002	167	178	DQVLEQGGVSSL			11	1231.62	Default State	2	1233.15	0	0.821942	0.009422	6.11981	0
Nanoluciferase(p00002	167	178	DQVLEQGGVSSL			11	1231.62	Default State	4	1233.25	0.098598	0.924047	0.099047	6.12136	0.001141
Nanoluciferase(p00002	167	178	DQVLEQGGVSSL			11	1231.62	Default State	6	1233.03	0.014315	0.704188	0.017137	6.11813	0.005605
Nanoluciferase(p00002	167	178	DQVLEQGGVSSL			11	1231.62	Default State	8	1233.09	0.019633	0.76352	0.021777	6.12068	3.14652e-05
Nanoluciferase(p00002	167	178	DQVLEQGGVSSL			11	1231.62	Default State	10	1233.07	0.057653	0.75057	0.058418	6.1138	0.000668
Nanoluciferase(p00002	167	178	DQVLEQGGVSSL			11	1231.62	Default State	15	1232.99	0.038233	0.668439	0.039377	6.12051	0.00151
Nanoluciferase(p00002	167	178	DQVLEQGGVSSL			11	1231.62	Default State	20	1233.04	0.042374	0.712858	0.043409	6.11757	0.000245
Nanoluciferase(p00002	169	178	VLEQGGVSSL			9	988.531	Default State	0.005	991.846	0	NaN	NaN	5.88919	0
Nanoluciferase(p00002	169	178	VLEQGGVSSL			9	988.531	Default State	2	990.625	1.1888	NaN	NaN	5.89011	0.001926
Nanoluciferase(p00002	169	178	VLEQGGVSSL			9	988.531	Default State	4	989.93	0.123315	NaN	NaN	5.89092	0.000725
Nanoluciferase(p00002	179	184	FQNLGV			5	677.362	Default State	0	677.771	0.007458	0	0	6.12695	0.00207
Nanoluciferase(p00002	179	184	FQNLGV			5	677.362	Default State	0.005	678.023	0.01277	0.252274	0.014788	6.13851	0.003411
Nanoluciferase(p00002	179	184	FQNLGV			5	677.362	Default State	2	678.02	0.022057	0.249221	0.023284	6.14049	0.000567
Nanoluciferase(p00002	179	184	FQNLGV			5	677.362	Default State	4	678.112	0.057631	0.341053	0.058112	6.14132	0.001152
Nanoluciferase(p00002	179	184	FQNLGV			5	677.362	Default State	6	677.989	0.024172	0.21749	0.025297	6.1361	0.004377
Nanoluciferase(p00002	179	184	FQNLGV			5	677.362	Default State	8	678.021	0.002137	0.249742	0.007758	6.13978	0.000491
Nanoluciferase(p00002	179	184	FQNLGV			5	677.362	Default State	10	678.035	0.028447	0.263567	0.029409	6.13329	0.000763
Nanoluciferase(p00002	179	184	FQNLGV			5	677.362	Default State	15	677.973	0.032994	0.201847	0.033826	6.14014	0.001403
Nanoluciferase(p00002	179	184	FQNLGV			5	677.362	Default State	20	678.013	0.006446	0.242258	0.009857	6.1373	0.000612
Nanoluciferase(p00002	179	190	FQNLGVSVTPIQ			10	1302.71	Default State	0	1303.24	0.040887	0	0	6.33398	0.000423
Nanoluciferase(p00002	179	190	FQNLGVSVTPIQ			10	1302.71	Default State	0.005	1303.63	0.000898	0.385123	0.040897	6.34503	0.000122
Nanoluciferase(p00002	179	190	FQNLGVSVTPIQ			10	1302.71	Default State	2	1303.64	0.031836	0.39092	0.05182	6.3477	0.000803
Nanoluciferase(p00002	179	190	FQNLGVSVTPIQ			10	1302.71	Default State	4	1303.79	0.086357	0.548917	0.095548	6.34872	0.000961
Nanoluciferase(p00002	179	190	FQNLGVSVTPIQ			10	1302.71	Default State	6	1303.58	0.006066	0.337889	0.041334	6.34385	0.002741
Nanoluciferase(p00002	179	190	FQNLGVSVTPIQ			10	1302.71	Default State	8	1303.59	0.009137	0.341603	0.041895	6.34841	0.000562
Nanoluciferase(p00002	179	190	FQNLGVSVTPIQ			10	1302.71	Default State	10	1303.59	0.012175	0.341173	0.042661	6.34261	0.001828
Nanoluciferase(p00002	179	190	FQNLGVSVTPIQ			10	1302.71	Default State	15	1303.56	0.011581	0.311351	0.042496	6.34841	0.003007
Nanoluciferase(p00002	179	190	FQNLGVSVTPIQ			10	1302.71	Default State	20	1303.61	0.022984	0.369542	0.046904	6.34713	0.001223
Nanoluciferase(p00002	179	194	FQNLGVSVTPIQRIVL			14	1784.04	Default State	0	1785.12	0.033106	0	0	7.2643	0.000933
Nanoluciferase(p00002	179	194	FQNLGVSVTPIQRIVL			14	1784.04	Default State	0.005	1785.56	0.01956	0.441334	0.038452	7.27525	0.003652
Nanoluciferase(p00002	179	194	FQNLGVSVTPIQRIVL			14	1784.04	Default State	2	1785.56	0.023653	0.43954	0.040687	7.27711	0.000957
Nanoluciferase(p00002	179	194	FQNLGVSVTPIQRIVL			14	1784.04	Default State	4	1785.67	0.034664	0.546653	0.047933	7.27822	0.002267
Nanoluciferase(p00002	179	194	FQNLGVSVTPIQRIVL			14	1784.04	Default State	6	1785.55	0.026476	0.425031	0.042391	7.27106	0.003022
Nanoluciferase(p00002	179	194	FQNLGVSVTPIQRIVL			14	1784.04	Default State	8	1785.46	0.128942	0.334603	0.133124	7.27633	0.000986
Nanoluciferase(p00002	179	194	FQNLGVSVTPIQRIVL			14	1784.04	Default State	10	1785.56	0.039842	0.44315	0.051801	7.26929	0.000937
Nanoluciferase(p00002	179	194	FQNLGVSVTPIQRIVL			14	1784.04	Default State	15	1785.48	0.040523	0.357395	0.052326	7.27757	0.001176
Nanoluciferase(p00002	179	194	FQNLGVSVTPIQRIVL			14	1784.04	Default State	20	1785.61	0.041317	0.484137	0.052944	7.27342	0.000578
Nanoluciferase(p00002	183	194	GVSVTPIQRIVL			10	1281.79	Default State	0	1282.54	0.010507	0	0	6.81761	0.000947
Nanoluciferase(p00002	183	194	GVSVTPIQRIVL			10	1281.79	Default State	0.005	1282.82	0.036821	0.283185	0.038291	6.83116	0.002277
Nanoluciferase(p00002	183	194	GVSVTPIQRIVL			10	1281.79	Default State	2	1282.82	0.051249	0.279982	0.052315	6.83093	0.000547
Nanoluciferase(p00002	183	194	GVSVTPIQRIVL			10	1281.79	Default State	4	1282.9	0.024263	0.359517	0.02644	6.83087	0.003007
Nanoluciferase(p00002	183	194	GVSVTPIQRIVL			10	1281.79	Default State	6	1282.84	0.02622	0.299004	0.028247	6.82477	0.003469
Nanoluciferase(p00002	183	194	GVSVTPIQRIVL			10	1281.79	Default State	8	1282.83	0.001552	0.286902	0.010621	6.83024	0.001147
Nanoluciferase(p00002	183	194	GVSVTPIQRIVL			10	1281.79	Default State	10	1282.85	0.026564	0.306757	0.028566	6.82324	0.001894
Nanoluciferase(p00002	183	194	GVSVTPIQRIVL			10	1281.79	Default State	15	1282.84	0.025019	0.296409	0.027135	6.83013	0.002163
Nanoluciferase(p00002	183	194	GVSVTPIQRIVL			10	1281.79	Default State	20	1282.88	0.0073	0.340119	0.012794	6.82763	0.000559
Nanoluciferase(p00002	185	190	SVTPIQ			4	644.361	Default State	0	644.702	0.005473	0	0	4.59214	0.003743
Nanoluciferase(p00002	185	190	SVTPIQ			4	644.361	Default State	0.005	644.757	0.026346	0.054636	0.026908	4.5985	0.002783
Nanoluciferase(p00002	185	190	SVTPIQ			4	644.361	Default State	2	644.754	0.033584	0.051276	0.034027	4.59966	0.000211
Nanoluciferase(p00002	185	190	SVTPIQ			4	644.361	Default State	4	644.862	0.042722	0.160204	0.043071	4.59104	0.010606
Nanoluciferase(p00002	185	190	SVTPIQ			4	644.361	Default State	6	644.769	0.001287	0.066649	0.005622	4.59638	0.001642
Nanoluciferase(p00002	185	190	SVTPIQ			4	644.361	Default State	8	644.794	0.004156	0.091409	0.006872	4.6005	0.000426
Nanoluciferase(p00002	185	190	SVTPIQ			4	644.361	Default State	10	644.775	0.010462	0.072391	0.011808	4.59574	0.001262
Nanoluciferase(p00002	185	190	SVTPIQ			4	644.361	Default State	15	644.766	0.015592	0.06356	0.016525	4.60047	0.002494
Nanoluciferase(p00002	185	190	SVTPIQ			4	644.361	Default State	20	644.794	0.001305	0.091519	0.005626	4.59908	0.000709
Nanoluciferase(p00002	185	194	SVTPIQRIVL			8	1125.7	Default State	0	1126.5	0.001337	0	0	6.65631	0.003112
Nanoluciferase(p00002	185	194	SVTPIQRIVL			8	1125.7	Default State	0.005	1126.7	0.021293	0.203894	0.021335	6.66914	0.002396
Nanoluciferase(p00002	185	194	SVTPIQRIVL			8	1125.7	Default State	2	1126.7	0.041155	0.204082	0.041177	6.66925	0.000882
Nanoluciferase(p00002	185	194	SVTPIQRIVL			8	1125.7	Default State	4	1126.69	0.023981	0.193012	0.024018	6.67037	0.002553
Nanoluciferase(p00002	185	194	SVTPIQRIVL			8	1125.7	Default State	6	1126.64	0.028762	0.148089	0.028793	6.66268	0.002842
Nanoluciferase(p00002	185	194	SVTPIQRIVL			8	1125.7	Default State	8	1126.67	0.001591	0.170167	0.002078	6.6692	0.000224
Nanoluciferase(p00002	185	194	SVTPIQRIVL			8	1125.7	Default State	10	1126.68	0.005377	0.184716	0.00554	6.66108	0.000344
Nanoluciferase(p00002	185	194	SVTPIQRIVL			8	1125.7	Default State	15	1126.67	0.043441	0.170131	0.043461	6.66909	0.00171
Nanoluciferase(p00002	185	194	SVTPIQRIVL			8	1125.7	Default State	20	1126.68	0.002769	0.179366	0.003075	6.66641	0.000412
Nanoluciferase(p00002	191	200	RIVLSGENGL			9	1057.6	Default State	0	1058.36	0.02069	0	0	5.76682	0.000797
Nanoluciferase(p00002	191	200	RIVLSGENGL			9	1057.6	Default State	0.005	1058.77	0	0.406036	0.02069	5.77831	0
Nanoluciferase(p00002	191	200	RIVLSGENGL			9	1057.6	Default State	2	1058.78	0	0.411254	0.02069	5.77709	0
Nanoluciferase(p00002	191	200	RIVLSGENGL			9	1057.6	Default State	4	1058.86	0.053544	0.491918	0.057403	5.7783	0.001464
Nanoluciferase(p00002	191	200	RIVLSGENGL			9	1057.6	Default State	6	1058.7	0.010398	0.332485	0.023156	5.77129	0.005214
Nanoluciferase(p00002	191	200	RIVLSGENGL			9	1057.6	Default State	8	1058.71	0.004472	0.348867	0.021168	5.77704	0.001566
Nanoluciferase(p00002	191	200	RIVLSGENGL			9	1057.6	Default State	10	1058.77	0.042577	0.405514	0.047338	5.76985	0.002501
Nanoluciferase(p00002	191	200	RIVLSGENGL			9	1057.6	Default State	15	1058.67	0.014064	0.306908	0.025017	5.77708	0.002475
Nanoluciferase(p00002	191	200	RIVLSGENGL			9	1057.6	Default State	20	1058.68	0.013239	0.318447	0.024563	5.77423	0.000486
Nanoluciferase(p00002	191	204	RIVLSGENGLKIDI			13	1526.89	Default State	0	1527.82	0.024971	0	0	6.51183	0.000804
Nanoluciferase(p00002	191	204	RIVLSGENGLKIDI			13	1526.89	Default State	0.005	1528.15	0.002197	0.331239	0.025068	6.51721	0.011648
Nanoluciferase(p00002	191	204	RIVLSGENGLKIDI			13	1526.89	Default State	2	1528.13	0.043702	0.307389	0.050333	6.5169	0.006795
Nanoluciferase(p00002	191	204	RIVLSGENGLKIDI			13	1526.89	Default State	4	1528.25	0.045011	0.433207	0.051474	6.51898	0.009351
Nanoluciferase(p00002	191	204	RIVLSGENGLKIDI			13	1526.89	Default State	6	1528.11	0.012628	0.292086	0.027982	6.5165	0.007595
Nanoluciferase(p00002	191	204	RIVLSGENGLKIDI			13	1526.89	Default State	8	1528.12	0.02526	0.296868	0.035519	6.51978	0.009201
Nanoluciferase(p00002	191	204	RIVLSGENGLKIDI			13	1526.89	Default State	10	1528.09	0.042831	0.273712	0.049579	6.52315	0.000592
Nanoluciferase(p00002	191	204	RIVLSGENGLKIDI			13	1526.89	Default State	15	1528.11	0.019154	0.290823	0.031471	6.53092	0.002262
Nanoluciferase(p00002	191	204	RIVLSGENGLKIDI			13	1526.89	Default State	20	1528.13	0.006977	0.308304	0.025928	6.51646	0.009282
Nanoluciferase(p00002	195	200	SGENGL			5	576.262	Default State	0	576.554	0.022499	0	0	4.71743	0.001916
Nanoluciferase(p00002	195	200	SGENGL			5	576.262	Default State	0.005	576.83	0.002858	0.275857	0.02268	4.72671	0.002386
Nanoluciferase(p00002	195	200	SGENGL			5	576.262	Default State	2	576.809	0.040488	0.254757	0.04632	4.72791	0.000597
Nanoluciferase(p00002	195	200	SGENGL			5	576.262	Default State	4	576.893	0.034212	0.339183	0.040947	4.72792	0.001134
Nanoluciferase(p00002	195	200	SGENGL			5	576.262	Default State	6	576.815	0.002348	0.261236	0.022621	4.72494	0.002056
Nanoluciferase(p00002	195	200	SGENGL			5	576.262	Default State	8	576.833	0.010883	0.278799	0.024993	4.72889	9.11684e-05
Nanoluciferase(p00002	195	200	SGENGL			5	576.262	Default State	10	576.847	0.039554	0.293164	0.045506	4.72356	0.000979
Nanoluciferase(p00002	195	200	SGENGL			5	576.262	Default State	15	576.807	0.005491	0.252468	0.023159	4.72984	0.001717
Nanoluciferase(p00002	195	200	SGENGL			5	576.262	Default State	20	576.828	0.000352	0.274023	0.022502	4.72633	0.000628
Nanoluciferase(p00002	195	204	SGENGLKIDI			9	1045.55	Default State	0	1046.45	0.007593	0	0	6.26857	0.000756
Nanoluciferase(p00002	195	204	SGENGLKIDI			9	1045.55	Default State	0.005	1046.72	0	0.266785	0.007593	6.28669	0
Nanoluciferase(p00002	195	204	SGENGLKIDI			9	1045.55	Default State	2	1046.72	0	0.275233	0.007593	6.28516	0
Nanoluciferase(p00002	195	204	SGENGLKIDI			9	1045.55	Default State	4	1046.74	0.028059	0.292623	0.029068	6.28526	0.002477
Nanoluciferase(p00002	195	204	SGENGLKIDI			9	1045.55	Default State	6	1046.67	0.022141	0.217383	0.023407	6.28033	0.003067
Nanoluciferase(p00002	195	204	SGENGLKIDI			9	1045.55	Default State	8	1046.67	0.012129	0.22491	0.01431	6.28392	0.001441
Nanoluciferase(p00002	195	204	SGENGLKIDI			9	1045.55	Default State	10	1046.68	0.011667	0.23241	0.01392	6.27849	0.00129
Nanoluciferase(p00002	195	204	SGENGLKIDI			9	1045.55	Default State	15	1046.65	0.034057	0.202389	0.034893	6.28586	0.002708
Nanoluciferase(p00002	195	204	SGENGLKIDI			9	1045.55	Default State	20	1046.69	0.002563	0.242601	0.008014	6.28176	0.000464
Nanoluciferase(p00002	201	217	KIDIHVIIPYEGLSGDQ			15	1897.01	Default State	0	1897.99	0.00919	0	0	6.57517	0.000245
Nanoluciferase(p00002	201	217	KIDIHVIIPYEGLSGDQ			15	1897.01	Default State	0.005	1898.59	0	0.594914	0.00919	6.59182	0
Nanoluciferase(p00002	201	217	KIDIHVIIPYEGLSGDQ			15	1897.01	Default State	2	1898.59	0	0.602605	0.00919	6.59054	0
Nanoluciferase(p00002	201	217	KIDIHVIIPYEGLSGDQ			15	1897.01	Default State	4	1898.74	0.071008	0.744369	0.0716	6.59039	0.001757
Nanoluciferase(p00002	201	217	KIDIHVIIPYEGLSGDQ			15	1897.01	Default State	6	1898.49	0.015386	0.500416	0.017922	6.58511	0.003948
Nanoluciferase(p00002	201	217	KIDIHVIIPYEGLSGDQ			15	1897.01	Default State	8	1898.55	0.079889	0.559106	0.080416	6.58987	0.000601
Nanoluciferase(p00002	201	217	KIDIHVIIPYEGLSGDQ			15	1897.01	Default State	10	1898.52	0.17429	0.532207	0.174532	6.58432	0.003014
Nanoluciferase(p00002	201	217	KIDIHVIIPYEGLSGDQ			15	1897.01	Default State	15	1898.44	0	0.450728	0.00919	6.58911	0
Nanoluciferase(p00002	201	217	KIDIHVIIPYEGLSGDQ			15	1897.01	Default State	20	1898.51	0.190535	0.51486	0.190757	6.58735	0.002987
Nanoluciferase(p00002	201	224	KIDIHVIIPYEGLSGDQMGQIEKI			22	2696.43	Default State	0	2698.03	0.005031	0	0	6.79499	0.000109
Nanoluciferase(p00002	201	224	KIDIHVIIPYEGLSGDQMGQIEKI			22	2696.43	Default State	0.005	2698.87	0.024438	0.832309	0.02495	6.80892	0.005183
Nanoluciferase(p00002	201	224	KIDIHVIIPYEGLSGDQMGQIEKI			22	2696.43	Default State	2	2698.75	0.107465	0.717009	0.107583	6.80775	0.002717
Nanoluciferase(p00002	201	224	KIDIHVIIPYEGLSGDQMGQIEKI			22	2696.43	Default State	4	2698.95	0.039773	0.922045	0.04009	6.80899	0.002711
Nanoluciferase(p00002	201	224	KIDIHVIIPYEGLSGDQMGQIEKI			22	2696.43	Default State	6	2698.75	0.046289	0.714891	0.046562	6.80371	0.003644
Nanoluciferase(p00002	201	224	KIDIHVIIPYEGLSGDQMGQIEKI			22	2696.43	Default State	8	2698.77	0.025187	0.739217	0.025685	6.80938	0.001047
Nanoluciferase(p00002	201	224	KIDIHVIIPYEGLSGDQMGQIEKI			22	2696.43	Default State	10	2698.77	0.047657	0.741562	0.047922	6.80213	0.001256
Nanoluciferase(p00002	201	224	KIDIHVIIPYEGLSGDQMGQIEKI			22	2696.43	Default State	15	2698.71	0.07411	0.672861	0.074281	6.80946	0.00179
Nanoluciferase(p00002	201	224	KIDIHVIIPYEGLSGDQMGQIEKI			22	2696.43	Default State	20	2698.79	0.006774	0.756674	0.008438	6.80687	0.000486
Nanoluciferase(p00002	214	225	SGDQMGQIEKIF			11	1352.65	Default State	0	1353.37	0.011587	0	0	6.94788	0.002022
Nanoluciferase(p00002	214	225	SGDQMGQIEKIF			11	1352.65	Default State	0.005	1353.6	0.02614	0.229418	0.028593	6.96023	0.001817
Nanoluciferase(p00002	214	225	SGDQMGQIEKIF			11	1352.65	Default State	2	1353.6	0.022241	0.232093	0.025078	6.96067	0.000463
Nanoluciferase(p00002	214	225	SGDQMGQIEKIF			11	1352.65	Default State	4	1353.62	0.003133	0.249309	0.012003	6.96081	0.001798
Nanoluciferase(p00002	214	225	SGDQMGQIEKIF			11	1352.65	Default State	6	1353.58	0.021158	0.206226	0.024123	6.95517	0.003456
Nanoluciferase(p00002	214	225	SGDQMGQIEKIF			11	1352.65	Default State	8	1353.63	0.004148	0.260706	0.012307	6.96206	0.00014
Nanoluciferase(p00002	214	225	SGDQMGQIEKIF			11	1352.65	Default State	10	1353.6	0.007293	0.234831	0.013691	6.95283	0.001217
Nanoluciferase(p00002	214	225	SGDQMGQIEKIF			11	1352.65	Default State	15	1353.59	0.011633	0.223644	0.016419	6.95994	0.001561
Nanoluciferase(p00002	214	225	SGDQMGQIEKIF			11	1352.65	Default State	20	1353.6	0.00113	0.228945	0.011642	6.95772	2.305e-05
Nanoluciferase(p00002	225	240	FKVVYPVDDHHFKVIL			14	1956.07	Default State	0	1957.29	0.048671	0	0	6.24258	0.000827
Nanoluciferase(p00002	225	240	FKVVYPVDDHHFKVIL			14	1956.07	Default State	0.005	1957.39	0.029274	0.097559	0.056796	6.25627	0.003999
Nanoluciferase(p00002	225	240	FKVVYPVDDHHFKVIL			14	1956.07	Default State	2	1957.52	0.159264	0.230361	0.166535	6.25374	0.002954
Nanoluciferase(p00002	225	240	FKVVYPVDDHHFKVIL			14	1956.07	Default State	4	1957.4	0.003603	0.107243	0.048804	6.25742	0.001654
Nanoluciferase(p00002	225	240	FKVVYPVDDHHFKVIL			14	1956.07	Default State	6	1957.43	0.017506	0.133977	0.051723	6.25254	0.00405
Nanoluciferase(p00002	225	240	FKVVYPVDDHHFKVIL			14	1956.07	Default State	8	1957.41	0.018919	0.12023	0.052218	6.2551	0.001417
Nanoluciferase(p00002	225	240	FKVVYPVDDHHFKVIL			14	1956.07	Default State	10	1957.4	2.27374e-13	0.108356	0.048671	6.24918	0
Nanoluciferase(p00002	225	240	FKVVYPVDDHHFKVIL			14	1956.07	Default State	15	1957.41	0.002113	0.120809	0.048717	6.25852	0.003324
Nanoluciferase(p00002	225	240	FKVVYPVDDHHFKVIL			14	1956.07	Default State	20	1957.47	0	0.181334	0.048671	6.25251	0
Nanoluciferase(p00002	225	245	FKVVYPVDDHHFKVILHYGTL			19	2527.35	Default State	0	2528.88	0.038092	0	0	6.23687	0.002483
Nanoluciferase(p00002	225	245	FKVVYPVDDHHFKVILHYGTL			19	2527.35	Default State	0.005	2529.3	0.055964	0.415536	0.067698	6.24984	0.003397
Nanoluciferase(p00002	225	245	FKVVYPVDDHHFKVILHYGTL			19	2527.35	Default State	2	2529.27	0.069987	0.385356	0.079682	6.24769	0.001594
Nanoluciferase(p00002	225	245	FKVVYPVDDHHFKVILHYGTL			19	2527.35	Default State	4	2529.35	0.039949	0.470981	0.055199	6.24841	0.00176
Nanoluciferase(p00002	225	245	FKVVYPVDDHHFKVILHYGTL			19	2527.35	Default State	6	2529.23	0.057019	0.348703	0.068572	6.2428	0.004936
Nanoluciferase(p00002	225	245	FKVVYPVDDHHFKVILHYGTL			19	2527.35	Default State	8	2529.27	0.075301	0.388241	0.084387	6.24697	0.001308
Nanoluciferase(p00002	225	245	FKVVYPVDDHHFKVILHYGTL			19	2527.35	Default State	10	2529.3	0.085739	0.412525	0.09382	6.24147	0.00212
Nanoluciferase(p00002	225	245	FKVVYPVDDHHFKVILHYGTL			19	2527.35	Default State	15	2529.24	0.076625	0.354019	0.085571	6.24885	0.002291
Nanoluciferase(p00002	225	245	FKVVYPVDDHHFKVILHYGTL			19	2527.35	Default State	20	2529.29	0.033149	0.404037	0.050496	6.24476	0.002526
Nanoluciferase(p00002	230	240	PVDDHHFKVIL			9	1319.71	Default State	0	1320.36	0.005468	0	0	5.8242	0.00246
Nanoluciferase(p00002	230	240	PVDDHHFKVIL			9	1319.71	Default State	0.005	1320.45	0.052249	0.095935	0.052534	5.83709	0.004115
Nanoluciferase(p00002	230	240	PVDDHHFKVIL			9	1319.71	Default State	2	1320.47	0.037391	0.111051	0.037788	5.83777	0.002189
Nanoluciferase(p00002	230	240	PVDDHHFKVIL			9	1319.71	Default State	4	1320.43	0.008786	0.072516	0.010349	5.84038	0.000297
Nanoluciferase(p00002	230	240	PVDDHHFKVIL			9	1319.71	Default State	6	1320.46	0.009532	0.101299	0.010989	5.83695	0.001069
Nanoluciferase(p00002	230	240	PVDDHHFKVIL			9	1319.71	Default State	8	1320.45	0.004313	0.092694	0.006964	5.83913	0.000704
Nanoluciferase(p00002	230	240	PVDDHHFKVIL			9	1319.71	Default State	10	1320.46	0.030797	0.100465	0.031279	5.83508	0.002552
Nanoluciferase(p00002	230	240	PVDDHHFKVIL			9	1319.71	Default State	15	1320.45	0.019765	0.094821	0.020508	5.83969	0.001883
Nanoluciferase(p00002	230	240	PVDDHHFKVIL			9	1319.71	Default State	20	1320.45	0.010845	0.093351	0.012146	5.83679	0.000236
Nanoluciferase(p00002	246	254	VIDGVTPNM			7	945.471	Default State	0	946.122	0.056873	0	0	5.77157	0.013409
Nanoluciferase(p00002	246	254	VIDGVTPNM			7	945.471	Default State	0.005	946.307	0.009877	0.184988	0.057725	5.77505	0.009689
Nanoluciferase(p00002	246	254	VIDGVTPNM			7	945.471	Default State	2	946.306	0.029693	0.183067	0.064158	5.77183	0.010453
Nanoluciferase(p00002	246	254	VIDGVTPNM			7	945.471	Default State	4	946.341	0.012048	0.218776	0.058136	5.78931	0.008204
Nanoluciferase(p00002	246	254	VIDGVTPNM			7	945.471	Default State	6	946.288	0.012982	0.165597	0.058336	5.77484	0.006443
Nanoluciferase(p00002	246	254	VIDGVTPNM			7	945.471	Default State	8	946.282	0.012918	0.159929	0.058322	5.77896	0.005432
Nanoluciferase(p00002	246	254	VIDGVTPNM			7	945.471	Default State	10	946.299	0.027904	0.176595	0.06335	5.77301	0.005175
Nanoluciferase(p00002	246	254	VIDGVTPNM			7	945.471	Default State	15	946.281	0.017773	0.158482	0.059586	5.77925	0.0062
Nanoluciferase(p00002	246	254	VIDGVTPNM			7	945.471	Default State	20	946.351	0.026207	0.22882	0.062621	5.77379	0.021422
Nanoluciferase(p00002	246	257	VIDGVTPNMIDY			10	1336.65	Default State	0	1336.88	0	0	0	6.86734	0
Nanoluciferase(p00002	246	257	VIDGVTPNMIDY			10	1336.65	Default State	0.005	1338.47	0.027082	1.59446	0.027082	6.88028	0.004494
Nanoluciferase(p00002	246	257	VIDGVTPNMIDY			10	1336.65	Default State	2	1338.36	0.103286	1.47939	0.103286	6.88322	6.38713e-05
Nanoluciferase(p00002	246	257	VIDGVTPNMIDY			10	1336.65	Default State	4	1338.4	0.019389	1.52572	0.019389	6.88323	0.002804
Nanoluciferase(p00002	246	257	VIDGVTPNMIDY			10	1336.65	Default State	6	1338.08	0.017263	1.19949	0.017263	6.87785	0.003802
Nanoluciferase(p00002	246	257	VIDGVTPNMIDY			10	1336.65	Default State	8	1337.96	0.037213	1.08677	0.037213	6.88352	0.00069
Nanoluciferase(p00002	246	257	VIDGVTPNMIDY			10	1336.65	Default State	10	1337.85	0.062411	0.976011	0.062411	6.87615	0.001304
Nanoluciferase(p00002	246	257	VIDGVTPNMIDY			10	1336.65	Default State	15	1337.67	0.02761	0.788635	0.02761	6.88265	0.001979
Nanoluciferase(p00002	246	257	VIDGVTPNMIDY			10	1336.65	Default State	20	1337.62	0.025025	0.747309	0.025025	6.87926	0.000516
Nanoluciferase(p00002	249	260	GVTPNMIDYFGR			10	1369.66	Default State	0	1370.23	0.220858	0	0	6.3307	0.003747
Nanoluciferase(p00002	249	260	GVTPNMIDYFGR			10	1369.66	Default State	0.005	1370.66	0.00647	0.428316	0.220953	6.31687	0.000579
Nanoluciferase(p00002	249	260	GVTPNMIDYFGR			10	1369.66	Default State	2	1370.61	0.015545	0.382746	0.221404	6.31891	0.002555
Nanoluciferase(p00002	249	260	GVTPNMIDYFGR			10	1369.66	Default State	4	1370.6	0.022235	0.36763	0.221974	6.3182	0.001275
Nanoluciferase(p00002	249	260	GVTPNMIDYFGR			10	1369.66	Default State	6	1370.54	0.006534	0.314214	0.220955	6.31128	0.004257
Nanoluciferase(p00002	249	260	GVTPNMIDYFGR			10	1369.66	Default State	8	1370.56	0.028592	0.328281	0.222701	6.3178	0.002667
Nanoluciferase(p00002	249	260	GVTPNMIDYFGR			10	1369.66	Default State	10	1370.52	0.020605	0.295293	0.221817	6.30849	0.000992
Nanoluciferase(p00002	249	260	GVTPNMIDYFGR			10	1369.66	Default State	15	1370.54	0.012113	0.314057	0.22119	6.31955	0.002899
Nanoluciferase(p00002	249	260	GVTPNMIDYFGR			10	1369.66	Default State	20	1370.53	0.010101	0.299006	0.221089	6.31381	0.000627
Nanoluciferase(p00002	255	266	IDYFGRPYEGIA			10	1400.68	Default State	0	1401.56	0.009669	0	0	6.70995	0.001248
Nanoluciferase(p00002	255	266	IDYFGRPYEGIA			10	1400.68	Default State	0.005	1401.99	0.024194	0.426992	0.026054	6.72759	0.001192
Nanoluciferase(p00002	255	266	IDYFGRPYEGIA			10	1400.68	Default State	2	1402	2.27374e-13	0.445234	0.009669	6.72738	0
Nanoluciferase(p00002	255	266	IDYFGRPYEGIA			10	1400.68	Default State	4	1402.04	0.04297	0.480517	0.044044	6.72766	0.003512
Nanoluciferase(p00002	255	266	IDYFGRPYEGIA			10	1400.68	Default State	6	1401.99	0.014249	0.427417	0.01722	6.72217	0.003827
Nanoluciferase(p00002	255	266	IDYFGRPYEGIA			10	1400.68	Default State	8	1402.01	0.023171	0.44643	0.025108	6.72862	0.001437
Nanoluciferase(p00002	255	266	IDYFGRPYEGIA			10	1400.68	Default State	10	1402.02	0.034037	0.456073	0.035383	6.72376	0.003595
Nanoluciferase(p00002	255	266	IDYFGRPYEGIA			10	1400.68	Default State	15	1401.98	0.021214	0.420675	0.023314	6.72866	0.001441
Nanoluciferase(p00002	255	266	IDYFGRPYEGIA			10	1400.68	Default State	20	1402	0.005216	0.439965	0.010986	6.72532	0.000374
Nanoluciferase(p00002	255	267	IDYFGRPYEGIAV			11	1499.75	Default State	0	1500.63	0.028161	0	0	7.03634	0.000382
Nanoluciferase(p00002	255	267	IDYFGRPYEGIAV			11	1499.75	Default State	0.005	1501.09	0.01685	0.452313	0.032817	7.05323	0.003651
Nanoluciferase(p00002	255	267	IDYFGRPYEGIAV			11	1499.75	Default State	2	1501.08	0.020225	0.447605	0.034671	7.05323	0.001847
Nanoluciferase(p00002	255	267	IDYFGRPYEGIAV			11	1499.75	Default State	4	1501.09	0.031791	0.459123	0.04247	7.05233	0.003021
Nanoluciferase(p00002	255	267	IDYFGRPYEGIAV			11	1499.75	Default State	6	1501.11	0.027365	0.476365	0.039267	7.04723	0.002407
Nanoluciferase(p00002	255	267	IDYFGRPYEGIAV			11	1499.75	Default State	8	1501.12	0.037699	0.482071	0.047056	7.05298	5.57765e-05
Nanoluciferase(p00002	255	267	IDYFGRPYEGIAV			11	1499.75	Default State	10	1501.13	0.026333	0.498951	0.038555	7.04648	0.000622
Nanoluciferase(p00002	255	267	IDYFGRPYEGIAV			11	1499.75	Default State	15	1501.08	0.020887	0.445894	0.035061	7.05333	0.001746
Nanoluciferase(p00002	255	267	IDYFGRPYEGIAV			11	1499.75	Default State	20	1501.11	0.00646	0.475333	0.028893	7.04995	0.000552
Nanoluciferase(p00002	258	264	FGRPYEG			5	825.389	Default State	0	825.743	0.008726	0	0	4.74087	0.000314
Nanoluciferase(p00002	258	264	FGRPYEG			5	825.389	Default State	0.005	825.972	0.042842	0.229699	0.043722	4.74989	0.001715
Nanoluciferase(p00002	258	264	FGRPYEG			5	825.389	Default State	2	825.942	0.011897	0.199184	0.014754	4.75131	0.000832
Nanoluciferase(p00002	258	264	FGRPYEG			5	825.389	Default State	4	825.974	0.013708	0.230989	0.01625	4.75215	0.000803
Nanoluciferase(p00002	258	264	FGRPYEG			5	825.389	Default State	6	825.94	0.013704	0.197309	0.016246	4.75014	0.002769
Nanoluciferase(p00002	258	264	FGRPYEG			5	825.389	Default State	8	825.964	0.006343	0.22126	0.010788	4.75362	0.000516
Nanoluciferase(p00002	258	264	FGRPYEG			5	825.389	Default State	10	825.937	0.035417	0.194101	0.036476	4.74799	0.00091
Nanoluciferase(p00002	258	264	FGRPYEG			5	825.389	Default State	15	825.943	0.005156	0.20066	0.010136	4.75392	0.001331
Nanoluciferase(p00002	258	264	FGRPYEG			5	825.389	Default State	20	825.962	0.007428	0.219177	0.01146	4.75011	0.001497
Nanoluciferase(p00002	258	268	FGRPYEGIAVF			9	1255.65	Default State	0	1256.57	0.010798	0	0	7.23192	0.000894
Nanoluciferase(p00002	258	268	FGRPYEGIAVF			9	1255.65	Default State	0.005	1256.88	0.054158	0.301571	0.055224	7.25338	0.002867
Nanoluciferase(p00002	258	268	FGRPYEGIAVF			9	1255.65	Default State	2	1256.88	0.066605	0.302586	0.067475	7.25284	0.00202
Nanoluciferase(p00002	258	268	FGRPYEGIAVF			9	1255.65	Default State	4	1256.9	0.015215	0.328831	0.018657	7.25057	0.003205
Nanoluciferase(p00002	258	268	FGRPYEGIAVF			9	1255.65	Default State	6	1256.9	0.004156	0.323104	0.01157	7.24581	0.003653
Nanoluciferase(p00002	258	268	FGRPYEGIAVF			9	1255.65	Default State	8	1256.93	0.006963	0.351814	0.012848	7.2516	0.000965
Nanoluciferase(p00002	258	268	FGRPYEGIAVF			9	1255.65	Default State	10	1256.94	0.036095	0.36602	0.037675	7.24307	0.00154
Nanoluciferase(p00002	258	268	FGRPYEGIAVF			9	1255.65	Default State	15	1256.92	0.015968	0.345534	0.019276	7.25086	0.001751
Nanoluciferase(p00002	258	268	FGRPYEGIAVF			9	1255.65	Default State	20	1256.95	0.013736	0.371821	0.017472	7.24828	0.000229
Nanoluciferase(p00002	265	287	IAVFDGKKITVTGTLWNGNKIID			22	2503.39	Default State	0	2504.82	0.028797	0	0	6.4428	0.000771
Nanoluciferase(p00002	265	287	IAVFDGKKITVTGTLWNGNKIID			22	2503.39	Default State	0.005	2505.25	0.021056	0.432656	0.035674	6.45923	0.004129
Nanoluciferase(p00002	265	287	IAVFDGKKITVTGTLWNGNKIID			22	2503.39	Default State	2	2505.2	0	0.378854	0.028797	6.45662	0
Nanoluciferase(p00002	265	287	IAVFDGKKITVTGTLWNGNKIID			22	2503.39	Default State	4	2505.23	0.001659	0.40958	0.028845	6.46106	0.004136
Nanoluciferase(p00002	265	287	IAVFDGKKITVTGTLWNGNKIID			22	2503.39	Default State	6	2505.19	0	0.373115	0.028797	6.45228	0
Nanoluciferase(p00002	265	287	IAVFDGKKITVTGTLWNGNKIID			22	2503.39	Default State	8	2505.21	0.033474	0.397125	0.044157	6.45737	0.002375
Nanoluciferase(p00002	265	287	IAVFDGKKITVTGTLWNGNKIID			22	2503.39	Default State	10	2505.26	0.008433	0.446101	0.030007	6.45143	0.001859
Nanoluciferase(p00002	265	287	IAVFDGKKITVTGTLWNGNKIID			22	2503.39	Default State	15	2505.23	0	0.411397	0.028797	6.462	0
Nanoluciferase(p00002	265	287	IAVFDGKKITVTGTLWNGNKIID			22	2503.39	Default State	20	2505.35	0	0.537559	0.028797	6.45584	0
Nanoluciferase(p00002	265	288	IAVFDGKKITVTGTLWNGNKIIDE			23	2632.43	Default State	0	2633.59	0.019331	0	0	6.4318	0.003002
Nanoluciferase(p00002	265	288	IAVFDGKKITVTGTLWNGNKIIDE			23	2632.43	Default State	0.005	2634.32	0.034799	0.725309	0.039808	6.45054	0.001852
Nanoluciferase(p00002	265	288	IAVFDGKKITVTGTLWNGNKIIDE			23	2632.43	Default State	2	2634.4	0.08308	0.814756	0.085299	6.45564	0.000794
Nanoluciferase(p00002	265	288	IAVFDGKKITVTGTLWNGNKIIDE			23	2632.43	Default State	4	2634.24	0.003144	0.652213	0.019585	6.45493	3.11703e-05
Nanoluciferase(p00002	265	288	IAVFDGKKITVTGTLWNGNKIIDE			23	2632.43	Default State	6	2634.13	0.008335	0.542909	0.021051	6.44712	0.003292
Nanoluciferase(p00002	265	288	IAVFDGKKITVTGTLWNGNKIIDE			23	2632.43	Default State	8	2634.16	0.001897	0.566336	0.019424	6.45216	0.000409
Nanoluciferase(p00002	265	288	IAVFDGKKITVTGTLWNGNKIIDE			23	2632.43	Default State	10	2634.15	0.007303	0.560276	0.020664	6.44452	0.00016
Nanoluciferase(p00002	265	288	IAVFDGKKITVTGTLWNGNKIIDE			23	2632.43	Default State	15	2634.16	0.012438	0.57428	0.022987	6.4512	0.000871
Nanoluciferase(p00002	265	288	IAVFDGKKITVTGTLWNGNKIIDE			23	2632.43	Default State	20	2634.17	0.000843	0.57563	0.019349	6.45085	0.002887
Nanoluciferase(p00002	265	290	IAVFDGKKITVTGTLWNGNKIIDERL			25	2901.62	Default State	0	2903.32	0.00351	0	0	6.56657	0.001601
Nanoluciferase(p00002	265	290	IAVFDGKKITVTGTLWNGNKIIDERL			25	2901.62	Default State	0.005	2903.87	0	0.549596	0.00351	6.56712	0
Nanoluciferase(p00002	265	290	IAVFDGKKITVTGTLWNGNKIIDERL			25	2901.62	Default State	2	2903.86	4.54747e-13	0.544414	0.00351	6.56979	0
Nanoluciferase(p00002	265	290	IAVFDGKKITVTGTLWNGNKIIDERL			25	2901.62	Default State	6	2903.75	0.057655	0.427527	0.057762	6.57187	0.004247
Nanoluciferase(p00002	265	290	IAVFDGKKITVTGTLWNGNKIIDERL			25	2901.62	Default State	8	2903.76	0.114766	0.44389	0.11482	6.57767	0.001147
Nanoluciferase(p00002	265	290	IAVFDGKKITVTGTLWNGNKIIDERL			25	2901.62	Default State	10	2903.8	0	0.479573	0.00351	6.57247	0
Nanoluciferase(p00002	265	290	IAVFDGKKITVTGTLWNGNKIIDERL			25	2901.62	Default State	15	2903.75	0.017792	0.429089	0.018135	6.57961	0.001934
Nanoluciferase(p00002	265	290	IAVFDGKKITVTGTLWNGNKIIDERL			25	2901.62	Default State	20	2903.82	0.083895	0.504763	0.083968	6.57583	0.000697
Nanoluciferase(p00002	267	288	VFDGKKITVTGTLWNGNKIIDE			21	2448.31	Default State	0	2449.91	0.022518	0	0	6.1746	0.000341
Nanoluciferase(p00002	267	288	VFDGKKITVTGTLWNGNKIIDE			21	2448.31	Default State	0.005	2450.2	0.06454	0.284995	0.068355	6.18689	0.002579
Nanoluciferase(p00002	267	288	VFDGKKITVTGTLWNGNKIIDE			21	2448.31	Default State	2	2450.22	0.075253	0.305315	0.07855	6.18559	0.001832
Nanoluciferase(p00002	267	288	VFDGKKITVTGTLWNGNKIIDE			21	2448.31	Default State	4	2450.04	0.040065	0.12546	0.045959	6.18186	0.004351
Nanoluciferase(p00002	267	288	VFDGKKITVTGTLWNGNKIIDE			21	2448.31	Default State	6	2450.22	0.019962	0.31085	0.030092	6.17983	0.001248
Nanoluciferase(p00002	267	288	VFDGKKITVTGTLWNGNKIIDE			21	2448.31	Default State	8	2450.25	0.022863	0.337257	0.03209	6.18569	0.002122
Nanoluciferase(p00002	267	288	VFDGKKITVTGTLWNGNKIIDE			21	2448.31	Default State	10	2450.27	0.007183	0.356694	0.023636	6.18199	0.002517
Nanoluciferase(p00002	267	288	VFDGKKITVTGTLWNGNKIIDE			21	2448.31	Default State	15	2450.22	0.043547	0.308622	0.049024	6.18851	0.002768
Nanoluciferase(p00002	267	288	VFDGKKITVTGTLWNGNKIIDE			21	2448.31	Default State	20	2450.25	0.020604	0.340202	0.030522	6.1841	0.001946
Nanoluciferase(p00002	268	287	FDGKKITVTGTLWNGNKIID			19	2220.2	Default State	0	2221.62	0.018154	0	0	6.17595	0.001893
Nanoluciferase(p00002	268	287	FDGKKITVTGTLWNGNKIID			19	2220.2	Default State	0.005	2221.79	0.018797	0.168572	0.026132	6.19518	0.003341
Nanoluciferase(p00002	268	287	FDGKKITVTGTLWNGNKIID			19	2220.2	Default State	2	2221.85	0.013235	0.234894	0.022466	6.19276	0.002551
Nanoluciferase(p00002	268	287	FDGKKITVTGTLWNGNKIID			19	2220.2	Default State	4	2221.81	0.04939	0.189083	0.05262	6.19652	0.003315
Nanoluciferase(p00002	268	287	FDGKKITVTGTLWNGNKIID			19	2220.2	Default State	6	2221.8	0.069044	0.178162	0.07139	6.18838	0.003067
Nanoluciferase(p00002	268	287	FDGKKITVTGTLWNGNKIID			19	2220.2	Default State	8	2221.8	0.042418	0.181615	0.04614	6.19051	0.003225
Nanoluciferase(p00002	268	287	FDGKKITVTGTLWNGNKIID			19	2220.2	Default State	10	2221.83	0.049789	0.211811	0.052995	6.18497	0.00096
Nanoluciferase(p00002	268	287	FDGKKITVTGTLWNGNKIID			19	2220.2	Default State	15	2221.78	0.03558	0.164967	0.039943	6.19383	0.003668
Nanoluciferase(p00002	268	287	FDGKKITVTGTLWNGNKIID			19	2220.2	Default State	20	2221.79	0.049129	0.173634	0.052375	6.18623	0.001295
Nanoluciferase(p00002	268	288	FDGKKITVTGTLWNGNKIIDE			20	2349.24	Default State	0	2350.61	0.001575	0	0	6.19595	0.001107
Nanoluciferase(p00002	268	288	FDGKKITVTGTLWNGNKIIDE			20	2349.24	Default State	0.005	2350.96	0.030117	0.350611	0.030158	6.21081	0.003286
Nanoluciferase(p00002	268	288	FDGKKITVTGTLWNGNKIIDE			20	2349.24	Default State	2	2350.93	0.018136	0.318623	0.018204	6.20814	0.004438
Nanoluciferase(p00002	268	288	FDGKKITVTGTLWNGNKIIDE			20	2349.24	Default State	4	2351.02	0.001807	0.415135	0.002397	6.21346	0.002517
Nanoluciferase(p00002	268	288	FDGKKITVTGTLWNGNKIIDE			20	2349.24	Default State	6	2350.92	0.104394	0.308536	0.104406	6.2067	0.003683
Nanoluciferase(p00002	268	288	FDGKKITVTGTLWNGNKIIDE			20	2349.24	Default State	8	2350.98	0.00612	0.371051	0.006319	6.20502	0.003464
Nanoluciferase(p00002	268	288	FDGKKITVTGTLWNGNKIIDE			20	2349.24	Default State	10	2350.95	0.027684	0.341157	0.027729	6.201	0.001003
Nanoluciferase(p00002	268	288	FDGKKITVTGTLWNGNKIIDE			20	2349.24	Default State	15	2350.95	0.027474	0.340304	0.027519	6.21081	0.002827
Nanoluciferase(p00002	268	288	FDGKKITVTGTLWNGNKIIDE			20	2349.24	Default State	20	2350.96	0.027625	0.356622	0.02767	6.20315	0.000985
Nanoluciferase(p00002	269	287	DGKKITVTGTLWNGNKIID			18	2073.13	Default State	0	2074.25	0.05004	0	0	6.00713	0.001531
Nanoluciferase(p00002	269	287	DGKKITVTGTLWNGNKIID			18	2073.13	Default State	0.005	2074.7	0.052229	0.449014	0.072331	6.02621	0.003434
Nanoluciferase(p00002	269	287	DGKKITVTGTLWNGNKIID			18	2073.13	Default State	2	2074.71	0.032761	0.462201	0.05981	6.02588	0.0013
Nanoluciferase(p00002	269	287	DGKKITVTGTLWNGNKIID			18	2073.13	Default State	4	2074.69	0.009185	0.443329	0.050876	6.02697	0.002089
Nanoluciferase(p00002	269	287	DGKKITVTGTLWNGNKIID			18	2073.13	Default State	6	2074.7	0.029222	0.456437	0.057947	6.02281	0.004204
Nanoluciferase(p00002	269	287	DGKKITVTGTLWNGNKIID			18	2073.13	Default State	8	2074.71	0.005321	0.463191	0.050322	6.02592	0.001804
Nanoluciferase(p00002	269	287	DGKKITVTGTLWNGNKIID			18	2073.13	Default State	10	2074.72	0.039941	0.473434	0.064025	6.02078	0.001479
Nanoluciferase(p00002	269	287	DGKKITVTGTLWNGNKIID			18	2073.13	Default State	15	2074.7	0.016055	0.45588	0.052552	6.02619	0.002146
Nanoluciferase(p00002	269	287	DGKKITVTGTLWNGNKIID			18	2073.13	Default State	20	2074.71	0.008447	0.462284	0.050748	6.02307	0.001352
Nanoluciferase(p00002	269	288	DGKKITVTGTLWNGNKIIDE			19	2202.18	Default State	0	2203.58	0.011503	0	0	6.02943	0.001674
Nanoluciferase(p00002	269	288	DGKKITVTGTLWNGNKIIDE			19	2202.18	Default State	0.005	2204.06	0.003863	0.476414	0.012135	6.04365	0.003313
Nanoluciferase(p00002	269	288	DGKKITVTGTLWNGNKIIDE			19	2202.18	Default State	2	2203.95	0.26605	0.365035	0.266298	6.04486	0.00113
Nanoluciferase(p00002	269	288	DGKKITVTGTLWNGNKIIDE			19	2202.18	Default State	4	2204.01	0.050748	0.431311	0.052035	6.04591	0.000931
Nanoluciferase(p00002	269	288	DGKKITVTGTLWNGNKIIDE			19	2202.18	Default State	6	2204	0.049859	0.41378	0.051169	6.04094	0.00195
Nanoluciferase(p00002	269	288	DGKKITVTGTLWNGNKIIDE			19	2202.18	Default State	8	2204.05	0.005627	0.469407	0.012806	6.04512	0.000252
Nanoluciferase(p00002	269	288	DGKKITVTGTLWNGNKIIDE			19	2202.18	Default State	10	2204.05	0.0178	0.465741	0.021194	6.03994	0.000541
Nanoluciferase(p00002	269	288	DGKKITVTGTLWNGNKIIDE			19	2202.18	Default State	15	2204	0.062312	0.413613	0.063365	6.04568	0.00116
Nanoluciferase(p00002	269	288	DGKKITVTGTLWNGNKIIDE			19	2202.18	Default State	20	2204.04	0.025464	0.455162	0.027942	6.0421	0.000926
Nanoluciferase(p00002	269	290	DGKKITVTGTLWNGNKIIDERL			21	2471.36	Default State	0	2472.8	0.048849	0	0	6.2528	0.001237
Nanoluciferase(p00002	269	290	DGKKITVTGTLWNGNKIIDERL			21	2471.36	Default State	0.005	2473.33	0.062252	0.525085	0.07913	6.26744	0.001968
Nanoluciferase(p00002	269	290	DGKKITVTGTLWNGNKIIDERL			21	2471.36	Default State	2	2473.32	0.063109	0.519206	0.079806	6.26707	0.002243
Nanoluciferase(p00002	269	290	DGKKITVTGTLWNGNKIIDERL			21	2471.36	Default State	4	2473.41	0.015812	0.605081	0.051344	6.26741	0.001954
Nanoluciferase(p00002	269	290	DGKKITVTGTLWNGNKIIDERL			21	2471.36	Default State	6	2473.33	0.074543	0.523791	0.089123	6.26098	0.00537
Nanoluciferase(p00002	269	290	DGKKITVTGTLWNGNKIIDERL			21	2471.36	Default State	8	2473.36	0.066604	0.561412	0.082598	6.26573	0.002375
Nanoluciferase(p00002	269	290	DGKKITVTGTLWNGNKIIDERL			21	2471.36	Default State	10	2473.35	0.085863	0.547622	0.098786	6.26028	0.003123
Nanoluciferase(p00002	269	290	DGKKITVTGTLWNGNKIIDERL			21	2471.36	Default State	15	2473.35	0.079058	0.547305	0.092932	6.26672	0.003726
Nanoluciferase(p00002	269	290	DGKKITVTGTLWNGNKIIDERL			21	2471.36	Default State	20	2473.39	0.096643	0.587042	0.108287	6.26426	0.001119
Nanoluciferase(p00002	288	298	ERLINPDGSLL			9	1226.67	Default State	0	1227.43	0.04465	0	0	6.54612	0.000379
Nanoluciferase(p00002	288	298	ERLINPDGSLL			9	1226.67	Default State	0.005	1227.8	0	0.378901	0.04465	6.56139	0
Nanoluciferase(p00002	288	298	ERLINPDGSLL			9	1226.67	Default State	2	1227.83	0	0.407744	0.04465	6.56029	0
Nanoluciferase(p00002	288	298	ERLINPDGSLL			9	1226.67	Default State	4	1227.79	0.01657	0.360468	0.047625	6.56134	0.002357
Nanoluciferase(p00002	288	298	ERLINPDGSLL			9	1226.67	Default State	6	1227.78	0.020544	0.353742	0.049149	6.55534	0.003099
Nanoluciferase(p00002	288	298	ERLINPDGSLL			9	1226.67	Default State	8	1227.8	0.000728	0.375377	0.044656	6.56005	0.000487
Nanoluciferase(p00002	288	298	ERLINPDGSLL			9	1226.67	Default State	10	1227.81	0.013078	0.386027	0.046525	6.55363	0.00114
Nanoluciferase(p00002	288	298	ERLINPDGSLL			9	1226.67	Default State	15	1227.8	0.042371	0.371443	0.061554	6.56052	0.001183
Nanoluciferase(p00002	288	298	ERLINPDGSLL			9	1226.67	Default State	20	1227.8	0.011006	0.372015	0.045986	6.55777	1.16723e-05
Nanoluciferase(p00002	289	298	RLINPDGSLL			8	1097.63	Default State	0	1098.09	0.026507	0	0	6.48392	7.09833e-05
Nanoluciferase(p00002	289	298	RLINPDGSLL			8	1097.63	Default State	0.005	1098.44	0.092575	0.353916	0.096295	6.50129	0.004518
Nanoluciferase(p00002	289	298	RLINPDGSLL			8	1097.63	Default State	2	1098.39	0.029594	0.301122	0.039729	6.50404	0.000424
Nanoluciferase(p00002	289	298	RLINPDGSLL			8	1097.63	Default State	4	1098.39	0.015712	0.296867	0.030814	6.50504	0.002474
Nanoluciferase(p00002	289	298	RLINPDGSLL			8	1097.63	Default State	6	1098.38	0.016385	0.285893	0.031162	6.49847	0.003394
Nanoluciferase(p00002	289	298	RLINPDGSLL			8	1097.63	Default State	8	1098.39	0.003695	0.303625	0.026763	6.50313	0.000112
Nanoluciferase(p00002	289	298	RLINPDGSLL			8	1097.63	Default State	10	1098.41	0.027088	0.323169	0.0379	6.49682	0.000696
Nanoluciferase(p00002	289	298	RLINPDGSLL			8	1097.63	Default State	15	1098.39	0.028235	0.296891	0.038728	6.50317	0.001222
Nanoluciferase(p00002	289	298	RLINPDGSLL			8	1097.63	Default State	20	1098.39	0.009491	0.297097	0.028155	6.49979	0.000672
Nanoluciferase(p00002	291	297	INPDGSL			5	715.362	Default State	0	715.65	0.004371	0	0	5.41165	0.001103
Nanoluciferase(p00002	291	297	INPDGSL			5	715.362	Default State	0.005	715.836	0.010884	0.185948	0.011729	5.42127	0.00303
Nanoluciferase(p00002	291	297	INPDGSL			5	715.362	Default State	2	715.836	0.008712	0.186258	0.009747	5.42291	1.98097e-05
Nanoluciferase(p00002	291	297	INPDGSL			5	715.362	Default State	4	715.847	0.030839	0.197411	0.031148	5.42557	0.001965
Nanoluciferase(p00002	291	297	INPDGSL			5	715.362	Default State	6	715.848	0.001014	0.198242	0.004487	5.41965	0.001999
Nanoluciferase(p00002	291	297	INPDGSL			5	715.362	Default State	8	715.854	0.015572	0.203687	0.016174	5.42493	0.000247
Nanoluciferase(p00002	291	297	INPDGSL			5	715.362	Default State	10	715.862	0.012261	0.212412	0.013017	5.41922	0.000182
Nanoluciferase(p00002	291	297	INPDGSL			5	715.362	Default State	15	715.85	0.001569	0.200576	0.004644	5.42473	0.00203
Nanoluciferase(p00002	291	297	INPDGSL			5	715.362	Default State	20	715.853	0.006234	0.203441	0.007614	5.42224	0.000789
Nanoluciferase(p00002	291	298	INPDGSLL			6	828.446	Default State	0	828.855	0.003095	0	0	6.57378	0.000609
Nanoluciferase(p00002	291	298	INPDGSLL			6	828.446	Default State	0.005	829.097	0.010584	0.241986	0.011027	6.58716	0.00304
Nanoluciferase(p00002	291	298	INPDGSLL			6	828.446	Default State	2	829.094	0.000776	0.2391	0.003191	6.58847	0.000287
Nanoluciferase(p00002	291	298	INPDGSLL			6	828.446	Default State	4	829.1	0.004974	0.24516	0.005859	6.5892	0.002122
Nanoluciferase(p00002	291	298	INPDGSLL			6	828.446	Default State	6	829.101	0.015351	0.245531	0.01566	6.58275	0.00308
Nanoluciferase(p00002	291	298	INPDGSLL			6	828.446	Default State	8	829.098	0.013343	0.242573	0.013697	6.58793	0.000425
Nanoluciferase(p00002	291	298	INPDGSLL			6	828.446	Default State	10	829.108	0.022939	0.253121	0.023147	6.58088	0.001171
Nanoluciferase(p00002	291	298	INPDGSLL			6	828.446	Default State	15	829.106	0.014261	0.251295	0.014593	6.58677	0.001471
Nanoluciferase(p00002	291	298	INPDGSLL			6	828.446	Default State	20	829.122	0.005578	0.267088	0.006379	6.58502	0.000265
Nanoluciferase(p00002	299	324	FRVTINGSGSGSGGLWHEMWHEGLEE			25	2872.31	Default State	0	2873.66	0.009551	0	0	6.93126	0.004176
Nanoluciferase(p00002	299	324	FRVTINGSGSGSGGLWHEMWHEGLEE			25	2872.31	Default State	0.005	2875.14	0.041067	1.48255	0.042163	6.94961	0.000465
Nanoluciferase(p00002	299	324	FRVTINGSGSGSGGLWHEMWHEGLEE			25	2872.31	Default State	2	2875.16	0.153095	1.50069	0.153393	6.94712	0.001083
Nanoluciferase(p00002	299	324	FRVTINGSGSGSGGLWHEMWHEGLEE			25	2872.31	Default State	4	2875.46	0.235207	1.80235	0.2354	6.9471	0.002506
Nanoluciferase(p00002	299	324	FRVTINGSGSGSGGLWHEMWHEGLEE			25	2872.31	Default State	6	2874.98	0.027329	1.32445	0.02895	6.93972	0.003766
Nanoluciferase(p00002	299	324	FRVTINGSGSGSGGLWHEMWHEGLEE			25	2872.31	Default State	8	2875.03	0.012613	1.37099	0.015821	6.94819	0.001157
Nanoluciferase(p00002	299	324	FRVTINGSGSGSGGLWHEMWHEGLEE			25	2872.31	Default State	10	2875	0.039825	1.34054	0.040954	6.9381	0.00041
Nanoluciferase(p00002	299	324	FRVTINGSGSGSGGLWHEMWHEGLEE			25	2872.31	Default State	15	2874.94	0.047961	1.28184	0.048902	6.94785	0.001106
Nanoluciferase(p00002	299	324	FRVTINGSGSGSGGLWHEMWHEGLEE			25	2872.31	Default State	20	2875.2	0.181853	1.53955	0.182103	6.94203	0.000184
Nanoluciferase(p00002	314	325	WHEMWHEGLEEA			11	1553.65	Default State	0	1554.65	0.008054	0	0	6.10937	0.000448
Nanoluciferase(p00002	314	325	WHEMWHEGLEEA			11	1553.65	Default State	0.005	1554.67	0	0.023087	0.008054	6.12743	0
Nanoluciferase(p00002	314	325	WHEMWHEGLEEA			11	1553.65	Default State	2	1554.67	2.27374e-13	0.023407	0.008054	6.12624	0
Nanoluciferase(p00002	314	325	WHEMWHEGLEEA			11	1553.65	Default State	4	1554.65	0.025045	0.0078	0.026308	6.12901	0.000266
Nanoluciferase(p00002	314	325	WHEMWHEGLEEA			11	1553.65	Default State	6	1554.64	0.006492	-0.008951	0.010345	6.12277	0.005545
Nanoluciferase(p00002	314	325	WHEMWHEGLEEA			11	1553.65	Default State	8	1554.61	0.003578	-0.039465	0.008813	6.12969	0.001047
Nanoluciferase(p00002	314	325	WHEMWHEGLEEA			11	1553.65	Default State	10	1554.67	0.039679	0.0198	0.040488	6.11883	0.000828
Nanoluciferase(p00002	314	325	WHEMWHEGLEEA			11	1553.65	Default State	15	1554.63	0.022093	-0.020071	0.023515	6.12785	0.001273
Nanoluciferase(p00002	314	325	WHEMWHEGLEEA			11	1553.65	Default State	20	1554.73	0	0.085665	0.008054	6.12466	0
Nanoluciferase(p00002	315	324	HEMWHEGLEE			9	1296.53	Default State	0	1297.19	0.011173	0	0	5.35345	0.000226
Nanoluciferase(p00002	315	324	HEMWHEGLEE			9	1296.53	Default State	0.005	1297.23	0.059846	0.044474	0.06088	5.36696	0.003937
Nanoluciferase(p00002	315	324	HEMWHEGLEE			9	1296.53	Default State	2	1297.23	0.0574	0.043637	0.058478	5.36809	0.000536
Nanoluciferase(p00002	315	324	HEMWHEGLEE			9	1296.53	Default State	4	1297.27	0.027337	0.085134	0.029532	5.3696	0.00172
Nanoluciferase(p00002	315	324	HEMWHEGLEE			9	1296.53	Default State	6	1297.27	0.017447	0.080954	0.020718	5.36309	0.002376
Nanoluciferase(p00002	315	324	HEMWHEGLEE			9	1296.53	Default State	8	1297.25	0.008117	0.060666	0.01381	5.36803	0.000441
Nanoluciferase(p00002	315	324	HEMWHEGLEE			9	1296.53	Default State	10	1297.25	0.01145	0.065307	0.015998	5.36249	0.000759
Nanoluciferase(p00002	315	324	HEMWHEGLEE			9	1296.53	Default State	15	1297.23	0.019206	0.045071	0.02222	5.37039	0.001495
Nanoluciferase(p00002	315	324	HEMWHEGLEE			9	1296.53	Default State	20	1297.27	0.00021	0.08041	0.011175	5.3669	0.001853
Nanoluciferase(p00002	323	328	EEASRL			5	704.357	Default State	0	704.629	0.002545	0	0	4.2579	0.000499
Nanoluciferase(p00002	323	328	EEASRL			5	704.357	Default State	0.005	704.701	0.005005	0.071901	0.005615	4.26695	0.002928
Nanoluciferase(p00002	323	328	EEASRL			5	704.357	Default State	2	704.698	0.008292	0.069398	0.008674	4.26954	0.000556
Nanoluciferase(p00002	323	328	EEASRL			5	704.357	Default State	4	704.7	0.000916	0.070652	0.002705	4.26842	0.001329
Nanoluciferase(p00002	323	328	EEASRL			5	704.357	Default State	6	704.688	0.005817	0.059331	0.00635	4.26646	0.001971
Nanoluciferase(p00002	323	328	EEASRL			5	704.357	Default State	8	704.68	0.002788	0.051462	0.003775	4.27053	0.000923
Nanoluciferase(p00002	323	328	EEASRL			5	704.357	Default State	10	704.701	0.015459	0.071752	0.015667	4.26577	0.001912
Nanoluciferase(p00002	323	328	EEASRL			5	704.357	Default State	15	704.683	0.001066	0.054086	0.00276	4.27153	0.001493
Nanoluciferase(p00002	323	328	EEASRL			5	704.357	Default State	20	704.708	0.00642	0.078805	0.006907	4.26727	0.000734
Nanoluciferase(p00002	325	339	ASRLYFGERNVKGMF			14	1774.91	Default State	0	1776.14	0.014167	0	0	6.11066	0.000833
Nanoluciferase(p00002	325	339	ASRLYFGERNVKGMF			14	1774.91	Default State	0.005	1776.59	0.025836	0.452755	0.029465	6.12839	0.004206
Nanoluciferase(p00002	325	339	ASRLYFGERNVKGMF			14	1774.91	Default State	2	1776.57	0.101983	0.433449	0.102963	6.13199	0.002722
Nanoluciferase(p00002	325	339	ASRLYFGERNVKGMF			14	1774.91	Default State	4	1776.61	0.010411	0.466789	0.017581	6.13273	0.00328
Nanoluciferase(p00002	325	339	ASRLYFGERNVKGMF			14	1774.91	Default State	6	1776.52	0.02412	0.379675	0.027973	6.12524	0.006659
Nanoluciferase(p00002	325	339	ASRLYFGERNVKGMF			14	1774.91	Default State	8	1776.52	0	0.374206	0.014167	6.12792	0
Nanoluciferase(p00002	325	339	ASRLYFGERNVKGMF			14	1774.91	Default State	10	1776.51	0.03714	0.365617	0.039751	6.12125	0.001526
Nanoluciferase(p00002	325	339	ASRLYFGERNVKGMF			14	1774.91	Default State	15	1776.45	0.002519	0.313689	0.014389	6.12978	6.24086e-06
Nanoluciferase(p00002	325	339	ASRLYFGERNVKGMF			14	1774.91	Default State	20	1776.51	0.001103	0.368187	0.01421	6.12662	0.000163
Nanoluciferase(p00002	329	338	YFGERNVKGM			9	1200.58	Default State	0	1201.19	0.016369	0	0	5.24971	0.001173
Nanoluciferase(p00002	329	338	YFGERNVKGM			9	1200.58	Default State	0.005	1201.52	0.048576	0.330015	0.05126	5.26132	0.00313
Nanoluciferase(p00002	329	338	YFGERNVKGM			9	1200.58	Default State	2	1201.45	0.022647	0.268813	0.027944	5.26251	0.000503
Nanoluciferase(p00002	329	338	YFGERNVKGM			9	1200.58	Default State	4	1201.54	0.021018	0.353064	0.026641	5.2664	0.002131
Nanoluciferase(p00002	329	338	YFGERNVKGM			9	1200.58	Default State	6	1201.43	0.024975	0.24417	0.029862	5.26098	0.003989
Nanoluciferase(p00002	329	338	YFGERNVKGM			9	1200.58	Default State	8	1201.45	0.010152	0.265106	0.019262	5.265	0.000868
Nanoluciferase(p00002	329	338	YFGERNVKGM			9	1200.58	Default State	10	1201.46	0.051749	0.274155	0.054276	5.2591	0.001842
Nanoluciferase(p00002	329	338	YFGERNVKGM			9	1200.58	Default State	15	1201.39	0.032207	0.200113	0.036129	5.26609	0.002755
Nanoluciferase(p00002	329	338	YFGERNVKGM			9	1200.58	Default State	20	1201.38	0.005136	0.199303	0.017156	5.26347	0.001182
Nanoluciferase(p00002	330	339	FGERNVKGMF			9	1184.59	Default State	0	1185.36	0.00036	0	0	6.30868	0.001408
Nanoluciferase(p00002	330	339	FGERNVKGMF			9	1184.59	Default State	0.005	1185.67	0.054188	0.311774	0.05419	6.32038	0.003549
Nanoluciferase(p00002	330	339	FGERNVKGMF			9	1184.59	Default State	2	1185.61	0.003852	0.242678	0.003869	6.3217	0.001709
Nanoluciferase(p00002	330	339	FGERNVKGMF			9	1184.59	Default State	4	1185.59	0.003728	0.22791	0.003745	6.32463	0.001424
Nanoluciferase(p00002	330	339	FGERNVKGMF			9	1184.59	Default State	6	1185.56	0.03745	0.197952	0.037452	6.31899	0.0037
Nanoluciferase(p00002	330	339	FGERNVKGMF			9	1184.59	Default State	8	1185.54	0.022293	0.180711	0.022296	6.32449	0.000729
Nanoluciferase(p00002	330	339	FGERNVKGMF			9	1184.59	Default State	10	1185.5	0.033638	0.141975	0.03364	6.31687	0.001035
Nanoluciferase(p00002	330	339	FGERNVKGMF			9	1184.59	Default State	15	1185.49	0.017313	0.124808	0.017316	6.32505	0.001538
Nanoluciferase(p00002	330	339	FGERNVKGMF			9	1184.59	Default State	20	1185.53	0.006729	0.167457	0.006738	6.32193	0.000894
Nanoluciferase(p00002	339	349	FEVLEPLHAMM			9	1316.64	Default State	0	1317.4	0.008598	0	0	7.52946	0.001289
Nanoluciferase(p00002	339	349	FEVLEPLHAMM			9	1316.64	Default State	0.005	1317.64	0.010681	0.239512	0.013711	7.53896	0.002613
Nanoluciferase(p00002	339	349	FEVLEPLHAMM			9	1316.64	Default State	2	1317.63	0.027335	0.230078	0.028655	7.53954	6.92661e-05
Nanoluciferase(p00002	339	349	FEVLEPLHAMM			9	1316.64	Default State	4	1317.64	0.009371	0.238867	0.012718	7.53876	0.001535
Nanoluciferase(p00002	339	349	FEVLEPLHAMM			9	1316.64	Default State	6	1317.63	0.009434	0.225791	0.012764	7.53278	0.003163
Nanoluciferase(p00002	339	349	FEVLEPLHAMM			9	1316.64	Default State	8	1317.63	0.012041	0.231341	0.014796	7.53906	0.000707
Nanoluciferase(p00002	339	349	FEVLEPLHAMM			9	1316.64	Default State	10	1317.64	0.034043	0.237323	0.035112	7.5298	0.002184
Nanoluciferase(p00002	339	349	FEVLEPLHAMM			9	1316.64	Default State	15	1317.6	0.021688	0.203354	0.02333	7.53751	0.002204
Nanoluciferase(p00002	339	349	FEVLEPLHAMM			9	1316.64	Default State	20	1317.6	0.012579	0.202818	0.015237	7.53562	0.000639
Nanoluciferase(p00002	340	347	EVLEPLHA			6	907.488	Default State	0	908	0.008064	0	0	5.64132	0.001578
Nanoluciferase(p00002	340	347	EVLEPLHA			6	907.488	Default State	0.005	908.173	0.030437	0.173291	0.031487	5.65052	0.003075
Nanoluciferase(p00002	340	347	EVLEPLHA			6	907.488	Default State	2	908.143	0.009364	0.143161	0.012358	5.65197	0.000378
Nanoluciferase(p00002	340	347	EVLEPLHA			6	907.488	Default State	4	908.128	0.000807	0.127819	0.008104	5.65413	0.001283
Nanoluciferase(p00002	340	347	EVLEPLHA			6	907.488	Default State	6	908.149	0.026584	0.149517	0.02778	5.64841	0.00313
Nanoluciferase(p00002	340	347	EVLEPLHA			6	907.488	Default State	8	908.143	0.000179	0.143548	0.008066	5.65194	0.000269
Nanoluciferase(p00002	340	347	EVLEPLHA			6	907.488	Default State	10	908.146	0.023632	0.146296	0.02497	5.64708	0.000844
Nanoluciferase(p00002	340	347	EVLEPLHA			6	907.488	Default State	15	908.119	0.010091	0.118881	0.012917	5.65218	0.002248
Nanoluciferase(p00002	340	347	EVLEPLHA			6	907.488	Default State	20	908.132	0.001157	0.131901	0.008147	5.65008	0.000589
Nanoluciferase(p00002	340	349	EVLEPLHAMM			8	1169.57	Default State	0	1170.88	0.021279	0	0	6.80641	0.000522
Nanoluciferase(p00002	340	349	EVLEPLHAMM			8	1169.57	Default State	0.005	1171.03	0	0.145744	0.021279	6.82247	0
Nanoluciferase(p00002	340	349	EVLEPLHAMM			8	1169.57	Default State	4	1171.05	0.006635	0.171785	0.022289	6.82006	0.003002
Nanoluciferase(p00002	340	349	EVLEPLHAMM			8	1169.57	Default State	6	1171.04	0.014508	0.161067	0.025754	6.81555	0.004077
Nanoluciferase(p00002	340	349	EVLEPLHAMM			8	1169.57	Default State	8	1171.04	0.025643	0.161703	0.033322	6.82111	0.000512
Nanoluciferase(p00002	340	349	EVLEPLHAMM			8	1169.57	Default State	10	1171.01	0.013762	0.130266	0.025341	6.81465	0.001206
Nanoluciferase(p00002	340	349	EVLEPLHAMM			8	1169.57	Default State	15	1170.98	0.025129	0.102318	0.032928	6.82154	0.001799
Nanoluciferase(p00002	340	349	EVLEPLHAMM			8	1169.57	Default State	20	1171.05	0.011794	0.168637	0.024329	6.81849	0.00028
Nanoluciferase(p00002	342	347	LEPLHA			4	679.377	Default State	0	679.678	0.000253	0	0	5.64165	0.002767
Nanoluciferase(p00002	342	347	LEPLHA			4	679.377	Default State	0.005	679.868	0.047064	0.189751	0.047064	5.65047	0.001799
Nanoluciferase(p00002	342	347	LEPLHA			4	679.377	Default State	2	679.843	0.025786	0.164966	0.025788	5.65251	9.16504e-05
Nanoluciferase(p00002	342	347	LEPLHA			4	679.377	Default State	4	679.802	0.007061	0.12419	0.007065	5.65374	0.002199
Nanoluciferase(p00002	342	347	LEPLHA			4	679.377	Default State	6	679.789	0.001397	0.111186	0.001419	5.64803	0.003309
Nanoluciferase(p00002	342	347	LEPLHA			4	679.377	Default State	8	679.802	0.002383	0.123902	0.002397	5.65236	0.00025
Nanoluciferase(p00002	342	347	LEPLHA			4	679.377	Default State	10	679.82	0.00258	0.14182	0.002592	5.64654	0.001347
Nanoluciferase(p00002	342	347	LEPLHA			4	679.377	Default State	15	679.767	0.021209	0.089049	0.021211	5.65226	0.002677
Nanoluciferase(p00002	342	347	LEPLHA			4	679.377	Default State	20	679.773	0.011342	0.094725	0.011345	5.64952	0.000305
Nanoluciferase(p00002	348	356	MMERGPQTL			7	1062.51	Default State	0	1063.47	0.013497	0	0	5.21183	0.000139
Nanoluciferase(p00002	348	356	MMERGPQTL			7	1062.51	Default State	0.005	1063.98	0.041832	0.505816	0.043956	5.22047	6.62763e-05
Nanoluciferase(p00002	348	356	MMERGPQTL			7	1062.51	Default State	2	1063.97	0.086354	0.49807	0.087402	5.2194	0.000332
Nanoluciferase(p00002	348	356	MMERGPQTL			7	1062.51	Default State	4	1064.07	0.019174	0.597588	0.023448	5.22184	0.002255
Nanoluciferase(p00002	348	356	MMERGPQTL			7	1062.51	Default State	6	1063.93	0.00529	0.460963	0.014496	5.21769	0.002313
Nanoluciferase(p00002	348	356	MMERGPQTL			7	1062.51	Default State	8	1063.98	0.019144	0.510655	0.023423	5.22144	9.66246e-05
Nanoluciferase(p00002	348	356	MMERGPQTL			7	1062.51	Default State	10	1064.02	0.032544	0.545145	0.035232	5.21659	0.000722
Nanoluciferase(p00002	348	356	MMERGPQTL			7	1062.51	Default State	15	1063.93	0.020014	0.457519	0.024139	5.22192	0.002092
Nanoluciferase(p00002	348	356	MMERGPQTL			7	1062.51	Default State	20	1063.96	0.022304	0.485056	0.026069	5.21941	0.000662
Nanoluciferase(p00002	348	358	MMERGPQTLKE			9	1319.64	Default State	0	1320.39	0.001688	0	0	4.41705	0.000358
Nanoluciferase(p00002	348	358	MMERGPQTLKE			9	1319.64	Default State	0.005	1321.4	0.08145	1.00922	0.081468	4.42793	0.003461
Nanoluciferase(p00002	348	358	MMERGPQTLKE			9	1319.64	Default State	2	1321.32	0.123372	0.927694	0.123384	4.42858	0.001519
Nanoluciferase(p00002	348	358	MMERGPQTLKE			9	1319.64	Default State	4	1321.28	0.091621	0.892397	0.091637	4.43153	0.001118
Nanoluciferase(p00002	348	358	MMERGPQTLKE			9	1319.64	Default State	6	1321.28	0.078844	0.892883	0.078862	4.43174	0.006641
Nanoluciferase(p00002	348	358	MMERGPQTLKE			9	1319.64	Default State	8	1321.33	0.088824	0.943543	0.08884	4.43061	0.001649
Nanoluciferase(p00002	348	358	MMERGPQTLKE			9	1319.64	Default State	10	1321.33	0.099391	0.939449	0.099406	4.42808	0.002596
Nanoluciferase(p00002	348	358	MMERGPQTLKE			9	1319.64	Default State	15	1321.24	0.094763	0.850362	0.094778	4.43197	0.00214
Nanoluciferase(p00002	348	358	MMERGPQTLKE			9	1319.64	Default State	20	1321.3	0.102054	0.906648	0.102068	4.42894	0.001877
Nanoluciferase(p00002	348	368	MMERGPQTLKETSFNQAYGRD			19	2459.14	Default State	0	2460.75	0.017715	0	0	5.14792	0.001303
Nanoluciferase(p00002	348	368	MMERGPQTLKETSFNQAYGRD			19	2459.14	Default State	0.005	2462.04	0.036196	1.29107	0.040299	5.15845	0.00146
Nanoluciferase(p00002	348	368	MMERGPQTLKETSFNQAYGRD			19	2459.14	Default State	2	2461.88	0.185797	1.13296	0.186639	5.15886	0.001335
Nanoluciferase(p00002	348	368	MMERGPQTLKETSFNQAYGRD			19	2459.14	Default State	4	2462.37	0.066357	1.62676	0.068681	5.16276	0.002128
Nanoluciferase(p00002	348	368	MMERGPQTLKETSFNQAYGRD			19	2459.14	Default State	6	2461.8	0.008109	1.05011	0.019483	5.15731	0.000469
Nanoluciferase(p00002	348	368	MMERGPQTLKETSFNQAYGRD			19	2459.14	Default State	8	2461.84	0.002411	1.09095	0.017879	5.16334	0.000146
Nanoluciferase(p00002	348	368	MMERGPQTLKETSFNQAYGRD			19	2459.14	Default State	10	2461.82	0.078896	1.07194	0.080861	5.1576	0.000112
Nanoluciferase(p00002	348	368	MMERGPQTLKETSFNQAYGRD			19	2459.14	Default State	15	2461.66	0.083287	0.917799	0.08515	5.16239	0.002237
Nanoluciferase(p00002	348	368	MMERGPQTLKETSFNQAYGRD			19	2459.14	Default State	20	2461.75	0.034031	0.998356	0.038366	5.16071	0.000777
Nanoluciferase(p00002	350	356	ERGPQTL			5	800.426	Default State	0	800.751	0.018099	0	0	4.55309	0.000343
Nanoluciferase(p00002	350	356	ERGPQTL			5	800.426	Default State	0.005	801.305	0.012769	0.553933	0.02215	4.55737	0.002864
Nanoluciferase(p00002	350	356	ERGPQTL			5	800.426	Default State	2	801.26	0.101689	0.508417	0.103287	4.56061	0.002527
Nanoluciferase(p00002	350	356	ERGPQTL			5	800.426	Default State	4	801.352	0.019584	0.600903	0.026666	4.56062	0.000773
Nanoluciferase(p00002	350	356	ERGPQTL			5	800.426	Default State	6	801.241	0.010202	0.489931	0.020776	4.55699	0.001677
Nanoluciferase(p00002	350	356	ERGPQTL			5	800.426	Default State	8	801.242	0.008477	0.491066	0.019986	4.56029	0.000608
Nanoluciferase(p00002	350	356	ERGPQTL			5	800.426	Default State	10	801.214	0.023569	0.463047	0.029716	4.55596	0.000893
Nanoluciferase(p00002	350	356	ERGPQTL			5	800.426	Default State	15	801.209	0.019026	0.45742	0.02626	4.56126	0.001613
Nanoluciferase(p00002	350	356	ERGPQTL			5	800.426	Default State	20	801.245	0.034085	0.493624	0.038592	4.55878	0.000585
Nanoluciferase(p00002	350	358	ERGPQTLKE			7	1057.56	Default State	0	1058.07	0.008793	0	0	3.78687	0.002077
Nanoluciferase(p00002	350	358	ERGPQTLKE			7	1057.56	Default State	0.005	1058.91	0.061365	0.839954	0.061991	3.79441	0.002674
Nanoluciferase(p00002	350	358	ERGPQTLKE			7	1057.56	Default State	2	1058.79	0.104256	0.728279	0.104626	3.79666	0.001187
Nanoluciferase(p00002	350	358	ERGPQTLKE			7	1057.56	Default State	4	1058.94	0.011081	0.875699	0.014146	3.79517	0.000746
Nanoluciferase(p00002	350	358	ERGPQTLKE			7	1057.56	Default State	6	1058.79	0.013525	0.724465	0.016132	3.79341	0.002786
Nanoluciferase(p00002	350	358	ERGPQTLKE			7	1057.56	Default State	8	1058.81	0.009625	0.741969	0.013037	3.79659	0.000656
Nanoluciferase(p00002	350	358	ERGPQTLKE			7	1057.56	Default State	10	1058.83	0.041143	0.768398	0.042073	3.79272	0.000761
Nanoluciferase(p00002	350	358	ERGPQTLKE			7	1057.56	Default State	15	1058.76	0.001227	0.689059	0.008878	3.79752	0.00227
Nanoluciferase(p00002	350	358	ERGPQTLKE			7	1057.56	Default State	20	1058.81	0.034545	0.740775	0.035647	3.79445	0.000792
Nanoluciferase(p00002	350	361	ERGPQTLKETSF			10	1392.71	Default State	0	1393.12	0.020195	0	0	5.17277	0.000403
Nanoluciferase(p00002	350	361	ERGPQTLKETSF			10	1392.71	Default State	0.005	1394.36	0.036468	1.23642	0.041686	5.17973	0.003647
Nanoluciferase(p00002	350	361	ERGPQTLKETSF			10	1392.71	Default State	2	1394.29	0.164516	1.16233	0.165751	5.18156	0.000908
Nanoluciferase(p00002	350	361	ERGPQTLKETSF			10	1392.71	Default State	4	1394.43	0.0204	1.30212	0.028706	5.18298	0.002016
Nanoluciferase(p00002	350	361	ERGPQTLKETSF			10	1392.71	Default State	6	1394.16	0.012205	1.03571	0.023597	5.18024	0.002759
Nanoluciferase(p00002	350	361	ERGPQTLKETSF			10	1392.71	Default State	8	1394.17	0.025568	1.04835	0.032582	5.18343	0.000621
Nanoluciferase(p00002	350	361	ERGPQTLKETSF			10	1392.71	Default State	10	1394.15	0.044662	1.02434	0.049016	5.17799	0.000159
Nanoluciferase(p00002	350	361	ERGPQTLKETSF			10	1392.71	Default State	15	1394.11	0.009725	0.987672	0.022415	5.18374	0.001588
Nanoluciferase(p00002	350	361	ERGPQTLKETSF			10	1392.71	Default State	20	1394.18	0.035022	1.05164	0.040427	5.1818	0.001112
Nanoluciferase(p00002	354	372	QTLKETSFNQAYGRDLMEA			18	2202.05	Default State	0	2203.25	0.001117	0	0	6.02822	0.000288
Nanoluciferase(p00002	354	372	QTLKETSFNQAYGRDLMEA			18	2202.05	Default State	0.005	2203.76	0.005082	0.51134	0.005203	6.04118	0.003691
Nanoluciferase(p00002	354	372	QTLKETSFNQAYGRDLMEA			18	2202.05	Default State	2	2203.75	0.020264	0.499213	0.020295	6.04392	0.002177
Nanoluciferase(p00002	354	372	QTLKETSFNQAYGRDLMEA			18	2202.05	Default State	4	2203.75	0.00715	0.499178	0.007237	6.04354	0.000733
Nanoluciferase(p00002	354	372	QTLKETSFNQAYGRDLMEA			18	2202.05	Default State	6	2203.71	0.002772	0.458065	0.002988	6.03938	0.003511
Nanoluciferase(p00002	354	372	QTLKETSFNQAYGRDLMEA			18	2202.05	Default State	8	2203.74	0.011255	0.485779	0.01131	6.04234	0.000262
Nanoluciferase(p00002	354	372	QTLKETSFNQAYGRDLMEA			18	2202.05	Default State	10	2203.73	0.026779	0.47352	0.026802	6.03666	8.21061e-05
Nanoluciferase(p00002	354	372	QTLKETSFNQAYGRDLMEA			18	2202.05	Default State	15	2203.73	0.014799	0.473151	0.014841	6.04256	0.00129
Nanoluciferase(p00002	354	372	QTLKETSFNQAYGRDLMEA			18	2202.05	Default State	20	2203.76	0.006924	0.504633	0.007014	6.03906	0.000436
Nanoluciferase(p00002	355	363	TLKETSFNQ			8	1067.54	Default State	0	1067.84	0.023606	0	0	6.26921	0.0004
Nanoluciferase(p00002	355	363	TLKETSFNQ			8	1067.54	Default State	0.005	1068.27	0.007163	0.437197	0.024669	6.2819	0.00058
Nanoluciferase(p00002	355	363	TLKETSFNQ			8	1067.54	Default State	2	1068.31	0.039877	0.472026	0.046341	6.2804	0.000263
Nanoluciferase(p00002	355	363	TLKETSFNQ			8	1067.54	Default State	4	1068.31	0.003994	0.47119	0.023941	6.28242	0.001982
Nanoluciferase(p00002	355	363	TLKETSFNQ			8	1067.54	Default State	6	1068.24	0.002754	0.398053	0.023766	6.27765	0.003072
Nanoluciferase(p00002	355	363	TLKETSFNQ			8	1067.54	Default State	8	1068.25	0.018963	0.410824	0.03028	6.28161	0.002127
Nanoluciferase(p00002	355	363	TLKETSFNQ			8	1067.54	Default State	10	1068.27	0.046367	0.432797	0.05203	6.27513	0.001766
Nanoluciferase(p00002	355	363	TLKETSFNQ			8	1067.54	Default State	15	1068.26	0.008002	0.418611	0.024925	6.28132	0.00235
Nanoluciferase(p00002	355	363	TLKETSFNQ			8	1067.54	Default State	20	1068.24	0.00019	0.403418	0.023607	6.27772	0.001141
Nanoluciferase(p00002	359	372	TSFNQAYGRDLMEA			13	1602.72	Default State	0	1603.67	0.002651	0	0	6.49625	0.000465
Nanoluciferase(p00002	359	372	TSFNQAYGRDLMEA			13	1602.72	Default State	0.005	1604.31	0.240731	0.646489	0.240746	6.49856	0.007726
Nanoluciferase(p00002	359	372	TSFNQAYGRDLMEA			13	1602.72	Default State	2	1603.93	0.224337	0.263374	0.224353	6.51073	0.000432
Nanoluciferase(p00002	359	372	TSFNQAYGRDLMEA			13	1602.72	Default State	4	1604.26	0.085861	0.593198	0.085902	6.51139	0.002932
Nanoluciferase(p00002	359	372	TSFNQAYGRDLMEA			13	1602.72	Default State	6	1604.07	0.008045	0.407815	0.00847	6.5055	0.002272
Nanoluciferase(p00002	359	372	TSFNQAYGRDLMEA			13	1602.72	Default State	8	1604.1	0.015292	0.430255	0.01552	6.50911	0.000829
Nanoluciferase(p00002	359	372	TSFNQAYGRDLMEA			13	1602.72	Default State	10	1604.12	0.036559	0.450463	0.036655	6.50287	0.001064
Nanoluciferase(p00002	359	372	TSFNQAYGRDLMEA			13	1602.72	Default State	15	1604.03	0.021686	0.360098	0.021847	6.50923	0.001346
Nanoluciferase(p00002	359	372	TSFNQAYGRDLMEA			13	1602.72	Default State	20	1604.09	0.032237	0.422572	0.032345	6.50403	0.000171
Nanoluciferase(p00002	362	368	NQAYGRD			6	823.369	Default State	0	823.675	0.008947	0	0	3.49192	0.0088
Nanoluciferase(p00002	362	368	NQAYGRD			6	823.369	Default State	0.005	823.921	0.01192	0.246082	0.014904	3.50675	0.006102
Nanoluciferase(p00002	362	368	NQAYGRD			6	823.369	Default State	2	823.953	0.089968	0.277831	0.090412	3.51351	0.002006
Nanoluciferase(p00002	362	368	NQAYGRD			6	823.369	Default State	4	824.043	0.059438	0.36841	0.060107	3.5088	0.001766
Nanoluciferase(p00002	362	368	NQAYGRD			6	823.369	Default State	6	823.871	0.013773	0.195829	0.016424	3.5093	0.002457
Nanoluciferase(p00002	362	368	NQAYGRD			6	823.369	Default State	8	823.884	0.038968	0.209216	0.039982	3.51303	0.000622
Nanoluciferase(p00002	362	368	NQAYGRD			6	823.369	Default State	10	823.885	0.034442	0.209967	0.035586	3.50796	0.001374
Nanoluciferase(p00002	362	368	NQAYGRD			6	823.369	Default State	15	823.858	0.015043	0.182657	0.017503	3.51531	0.001107
Nanoluciferase(p00002	362	368	NQAYGRD			6	823.369	Default State	20	823.879	0.009699	0.203986	0.013196	3.50724	6.33455e-05
Nanoluciferase(p00002	362	370	NQAYGRDLM			8	1067.49	Default State	0	1068.33	0.007435	0	0	5.59053	0.001229
Nanoluciferase(p00002	362	370	NQAYGRDLM			8	1067.49	Default State	0.005	1068.43	0.030598	0.095122	0.031489	5.60669	0.001426
Nanoluciferase(p00002	362	370	NQAYGRDLM			8	1067.49	Default State	2	1068.44	0	0.106514	0.007435	5.60576	0
Nanoluciferase(p00002	362	370	NQAYGRDLM			8	1067.49	Default State	4	1068.53	0.000436	0.196998	0.007447	5.60691	0.001505
Nanoluciferase(p00002	362	370	NQAYGRDLM			8	1067.49	Default State	6	1068.43	0.011519	0.101282	0.01371	5.60364	0.00274
Nanoluciferase(p00002	362	370	NQAYGRDLM			8	1067.49	Default State	8	1068.45	0.001072	0.118216	0.007511	5.60792	2.66144e-05
Nanoluciferase(p00002	362	370	NQAYGRDLM			8	1067.49	Default State	10	1068.47	0.032368	0.135961	0.033211	5.60017	0.001392
Nanoluciferase(p00002	362	370	NQAYGRDLM			8	1067.49	Default State	15	1068.46	0.032083	0.126884	0.032933	5.60741	0.003432
Nanoluciferase(p00002	362	370	NQAYGRDLM			8	1067.49	Default State	20	1068.5	0.014522	0.164719	0.016314	5.6039	0.001679
Nanoluciferase(p00002	369	374	LMEAQE			5	720.323	Default State	0	720.662	0.006504	0	0	4.54613	0.00101
Nanoluciferase(p00002	369	374	LMEAQE			5	720.323	Default State	0.005	720.719	0.009667	0.056399	0.011651	4.54923	0.004593
Nanoluciferase(p00002	369	374	LMEAQE			5	720.323	Default State	2	720.721	0.01166	0.059164	0.013352	4.55222	8.63887e-05
Nanoluciferase(p00002	369	374	LMEAQE			5	720.323	Default State	4	720.718	0.028178	0.055707	0.028919	4.55432	0.000335
Nanoluciferase(p00002	369	374	LMEAQE			5	720.323	Default State	6	720.714	0.005834	0.051261	0.008737	4.55046	0.001854
Nanoluciferase(p00002	369	374	LMEAQE			5	720.323	Default State	8	720.716	0.007467	0.053259	0.009903	4.55357	0.001116
Nanoluciferase(p00002	369	374	LMEAQE			5	720.323	Default State	10	720.75	0.022919	0.087358	0.023824	4.54756	0.000624
Nanoluciferase(p00002	369	374	LMEAQE			5	720.323	Default State	15	720.739	0.000186	0.076219	0.006507	4.55453	0.001286
Nanoluciferase(p00002	369	374	LMEAQE			5	720.323	Default State	20	720.742	0.003306	0.079246	0.007297	4.55135	0.000845
Nanoluciferase(p00002	375	391	WCRKYMKSGNVKDLTQA			16	2028.02	Default State	0	2029.48	0.181236	0	0	5.00556	0.002474
Nanoluciferase(p00002	375	391	WCRKYMKSGNVKDLTQA			16	2028.02	Default State	0.005	2029.95	0	0.468111	0.181236	5.02465	0
Nanoluciferase(p00002	375	391	WCRKYMKSGNVKDLTQA			16	2028.02	Default State	2	2029.83	0.135529	0.357638	0.226306	5.02308	0.000243
Nanoluciferase(p00002	375	391	WCRKYMKSGNVKDLTQA			16	2028.02	Default State	4	2030.01	0.161275	0.535086	0.242602	5.02411	0.000659
Nanoluciferase(p00002	375	391	WCRKYMKSGNVKDLTQA			16	2028.02	Default State	6	2029.85	0.01299	0.369278	0.181701	5.02048	0.002152
Nanoluciferase(p00002	375	391	WCRKYMKSGNVKDLTQA			16	2028.02	Default State	8	2029.88	0.002234	0.407485	0.181249	5.0225	0.001082
Nanoluciferase(p00002	375	391	WCRKYMKSGNVKDLTQA			16	2028.02	Default State	10	2029.89	0.034507	0.415329	0.184491	5.01754	0.00197
Nanoluciferase(p00002	375	391	WCRKYMKSGNVKDLTQA			16	2028.02	Default State	15	2029.84	0.002366	0.364078	0.181251	5.02606	0.000415
Nanoluciferase(p00002	375	391	WCRKYMKSGNVKDLTQA			16	2028.02	Default State	20	2029.87	0.001376	0.389169	0.181241	5.02121	0.001396
Nanoluciferase(p00002	375	394	WCRKYMKSGNVKDLTQAWDL			19	2442.21	Default State	0	2443.9	0.161674	0	0	6.35639	0.003588
Nanoluciferase(p00002	375	394	WCRKYMKSGNVKDLTQAWDL			19	2442.21	Default State	0.005	2444.28	0.257916	0.387034	0.304399	6.37646	0.00437
Nanoluciferase(p00002	375	394	WCRKYMKSGNVKDLTQAWDL			19	2442.21	Default State	2	2443.99	0.056139	0.089486	0.171144	6.3815	0.000929
Nanoluciferase(p00002	375	394	WCRKYMKSGNVKDLTQAWDL			19	2442.21	Default State	4	2444.14	0.068042	0.245819	0.175409	6.37923	0.000257
Nanoluciferase(p00002	375	394	WCRKYMKSGNVKDLTQAWDL			19	2442.21	Default State	6	2443.93	0.020037	0.030306	0.162911	6.37111	0.004999
Nanoluciferase(p00002	375	394	WCRKYMKSGNVKDLTQAWDL			19	2442.21	Default State	8	2443.93	0.006035	0.03569	0.161787	6.37677	0.000386
Nanoluciferase(p00002	375	394	WCRKYMKSGNVKDLTQAWDL			19	2442.21	Default State	10	2443.94	0.029104	0.046787	0.164273	6.36986	0.000568
Nanoluciferase(p00002	375	394	WCRKYMKSGNVKDLTQAWDL			19	2442.21	Default State	15	2443.9	0.036435	0.006081	0.165729	6.37903	0.000178
Nanoluciferase(p00002	375	394	WCRKYMKSGNVKDLTQAWDL			19	2442.21	Default State	20	2443.93	0.0027	0.032633	0.161697	6.37232	0.00108
Nanoluciferase(p00002	376	391	CRKYMKSGNVKDLTQA			15	1841.94	Default State	0	1843.14	0.055048	0	0	4.30196	0.001287
Nanoluciferase(p00002	376	391	CRKYMKSGNVKDLTQA			15	1841.94	Default State	0.005	1843.39	0.091268	0.2489	0.106584	4.30833	0.002397
Nanoluciferase(p00002	376	391	CRKYMKSGNVKDLTQA			15	1841.94	Default State	2	1843.39	0.142726	0.249964	0.152974	4.31028	0.003628
Nanoluciferase(p00002	376	391	CRKYMKSGNVKDLTQA			15	1841.94	Default State	4	1843.59	0.063845	0.453482	0.0843	4.30862	0.001508
Nanoluciferase(p00002	376	391	CRKYMKSGNVKDLTQA			15	1841.94	Default State	6	1843.34	0.057489	0.203155	0.079594	4.30561	0.001776
Nanoluciferase(p00002	376	391	CRKYMKSGNVKDLTQA			15	1841.94	Default State	8	1843.35	0.066634	0.213152	0.086431	4.30591	0.001761
Nanoluciferase(p00002	376	391	CRKYMKSGNVKDLTQA			15	1841.94	Default State	10	1843.34	0.082572	0.203566	0.09924	4.30037	0.004567
Nanoluciferase(p00002	376	391	CRKYMKSGNVKDLTQA			15	1841.94	Default State	15	1843.34	0.059334	0.201146	0.080938	4.30907	0.001349
Nanoluciferase(p00002	376	391	CRKYMKSGNVKDLTQA			15	1841.94	Default State	20	1843.38	0.031401	0.242205	0.063374	4.30389	0.001342
Nanoluciferase(p00002	388	394	LTQAWDL			6	846.436	Default State	0	846.774	0.004478	0	0	7.29136	0.001176
Nanoluciferase(p00002	388	394	LTQAWDL			6	846.436	Default State	0.005	846.816	0.008142	0.042001	0.009293	7.30415	0.00394
Nanoluciferase(p00002	388	394	LTQAWDL			6	846.436	Default State	2	846.815	0.010883	0.040725	0.011769	7.30616	0.000511
Nanoluciferase(p00002	388	394	LTQAWDL			6	846.436	Default State	4	846.814	0.004745	0.039506	0.006524	7.30876	0.002093
Nanoluciferase(p00002	388	394	LTQAWDL			6	846.436	Default State	6	846.793	0.018938	0.019101	0.019461	7.30268	0.004932
Nanoluciferase(p00002	388	394	LTQAWDL			6	846.436	Default State	8	846.796	0.00049	0.021994	0.004505	7.30859	0.000407
Nanoluciferase(p00002	388	394	LTQAWDL			6	846.436	Default State	10	846.802	0.003644	0.027465	0.005773	7.29915	0.000828
Nanoluciferase(p00002	388	394	LTQAWDL			6	846.436	Default State	15	846.784	0.002374	0.010157	0.005069	7.30698	0.001555
Nanoluciferase(p00002	388	394	LTQAWDL			6	846.436	Default State	20	846.795	0.007967	0.020837	0.009139	7.30528	0.0002
Nanoluciferase(p00002	393	403	DLYYHVFRRIS			10	1468.77	Default State	0	1469.59	0.001956	0	0	6.00388	0.000415
Nanoluciferase(p00002	393	403	DLYYHVFRRIS			10	1468.77	Default State	0.005	1469.69	0.070872	0.103709	0.070899	6.02901	0.00246
Nanoluciferase(p00002	393	403	DLYYHVFRRIS			10	1468.77	Default State	2	1469.69	0.067536	0.100292	0.067565	6.02912	0.001651
Nanoluciferase(p00002	393	403	DLYYHVFRRIS			10	1468.77	Default State	4	1469.81	0.017245	0.225319	0.017355	6.02675	0.001381
Nanoluciferase(p00002	393	403	DLYYHVFRRIS			10	1468.77	Default State	6	1469.73	0.090335	0.146029	0.090356	6.02016	0.004645
Nanoluciferase(p00002	393	403	DLYYHVFRRIS			10	1468.77	Default State	8	1469.72	0.06782	0.134863	0.067848	6.02216	0.002175
Nanoluciferase(p00002	393	403	DLYYHVFRRIS			10	1468.77	Default State	10	1469.74	0.053977	0.153149	0.054012	6.01624	0.002945
Nanoluciferase(p00002	393	403	DLYYHVFRRIS			10	1468.77	Default State	15	1469.73	0.095984	0.146629	0.096004	6.02611	0.001625
Nanoluciferase(p00002	393	403	DLYYHVFRRIS			10	1468.77	Default State	20	1469.77	0.052381	0.18739	0.052417	6.01687	0.001962
Nanoluciferase(p00002	395	403	YYHVFRRIS			8	1240.66	Default State	0	1241.58	0.037845	0	0	5.07074	0.002033
Nanoluciferase(p00002	395	403	YYHVFRRIS			8	1240.66	Default State	0.005	1241.68	0.013741	0.095178	0.040263	5.08261	0.003834
Nanoluciferase(p00002	395	403	YYHVFRRIS			8	1240.66	Default State	2	1241.7	0.025462	0.119664	0.045613	5.08484	0.001986
Nanoluciferase(p00002	395	403	YYHVFRRIS			8	1240.66	Default State	4	1241.73	0.024204	0.148416	0.044923	5.08188	0.000757
Nanoluciferase(p00002	395	403	YYHVFRRIS			8	1240.66	Default State	6	1241.69	0.006277	0.110041	0.038363	5.07811	0.003303
Nanoluciferase(p00002	395	403	YYHVFRRIS			8	1240.66	Default State	8	1241.72	0.042571	0.135774	0.056961	5.0784	0.00231
Nanoluciferase(p00002	395	403	YYHVFRRIS			8	1240.66	Default State	10	1241.87	0.00668	0.283518	0.03843	5.10097	0.002896
Nanoluciferase(p00002	395	403	YYHVFRRIS			8	1240.66	Default State	15	1241.72	0.011472	0.139175	0.039546	5.08147	0.000937
Nanoluciferase(p00002	395	403	YYHVFRRIS			8	1240.66	Default State	20	1241.84	0.077154	0.258375	0.085936	5.09025	0.015738

## Sheet: 300s
Protein	Start	End	Sequence	Modification	Fragment	MaxUptake	MHP	State	Exposure	Center	Center SD	Uptake	Uptake SD	RT	RT SD
Nanoluciferase(p00002	4	21	VETISPGDGRTFPKRGQT			15	1946.01	Default State	0	1949.1	0.203091	0	0	4.39147	0.001985
Nanoluciferase(p00002	4	21	VETISPGDGRTFPKRGQT			15	1946.01	Default State	0.005	1954.82	0.295157	5.72097	0.358278	4.39712	0.001624
Nanoluciferase(p00002	4	21	VETISPGDGRTFPKRGQT			15	1946.01	Default State	2	1954.38	0.094349	5.28209	0.223937	4.40195	0.001465
Nanoluciferase(p00002	4	21	VETISPGDGRTFPKRGQT			15	1946.01	Default State	4	1952.47	0.188366	3.37285	0.276997	4.40364	0.002447
Nanoluciferase(p00002	4	21	VETISPGDGRTFPKRGQT			15	1946.01	Default State	6	1952.28	0.140232	3.1852	0.246801	4.38974	0.013413
Nanoluciferase(p00002	4	21	VETISPGDGRTFPKRGQT			15	1946.01	Default State	8	1951.28	0	2.1851	0.203091	4.40055	0
Nanoluciferase(p00002	4	21	VETISPGDGRTFPKRGQT			15	1946.01	Default State	10	1950.68	0.242268	1.58381	0.316133	4.39767	0.000617
Nanoluciferase(p00002	4	21	VETISPGDGRTFPKRGQT			15	1946.01	Default State	15	1949.94	0.02775	0.847427	0.204978	4.40126	0.001575
Nanoluciferase(p00002	4	21	VETISPGDGRTFPKRGQT			15	1946.01	Default State	20	1950.05	0.085232	0.957863	0.220251	4.39492	0.009311
Nanoluciferase(p00002	4	22	VETISPGDGRTFPKRGQTC			16	2049.02	Default State	0	2050.31	0.004723	0	0	4.54341	0.0017
Nanoluciferase(p00002	4	22	VETISPGDGRTFPKRGQTC			16	2049.02	Default State	0.005	2056.43	0.069062	6.12507	0.069223	4.53892	0.000342
Nanoluciferase(p00002	4	22	VETISPGDGRTFPKRGQTC			16	2049.02	Default State	2	2056.33	0.012043	6.02515	0.012936	4.54293	0.000913
Nanoluciferase(p00002	4	22	VETISPGDGRTFPKRGQTC			16	2049.02	Default State	4	2054.63	0.396866	4.32462	0.396894	4.54434	0.003255
Nanoluciferase(p00002	4	22	VETISPGDGRTFPKRGQTC			16	2049.02	Default State	6	2054.17	0.278718	3.85964	0.278758	4.53464	0.010194
Nanoluciferase(p00002	4	22	VETISPGDGRTFPKRGQTC			16	2049.02	Default State	8	2053.15	0	2.83777	0.004723	4.54498	0
Nanoluciferase(p00002	4	22	VETISPGDGRTFPKRGQTC			16	2049.02	Default State	10	2052.96	0.119009	2.64915	0.119102	4.5403	0.000352
Nanoluciferase(p00002	4	22	VETISPGDGRTFPKRGQTC			16	2049.02	Default State	15	2051.95	0.253833	1.63957	0.253877	4.54478	0.000684
Nanoluciferase(p00002	4	22	VETISPGDGRTFPKRGQTC			16	2049.02	Default State	20	2051.75	0.075839	1.43781	0.075986	4.53778	0.008961
Nanoluciferase(p00002	4	24	VETISPGDGRTFPKRGQTCVV			18	2247.16	Default State	0	2248.49	0.054194	0	0	5.06657	0.001152
Nanoluciferase(p00002	4	24	VETISPGDGRTFPKRGQTCVV			18	2247.16	Default State	0.005	2255.31	0.208732	6.81888	0.215653	5.07546	0.001967
Nanoluciferase(p00002	4	24	VETISPGDGRTFPKRGQTCVV			18	2247.16	Default State	2	2255.01	0.044825	6.52106	0.07033	5.07647	0.001237
Nanoluciferase(p00002	4	24	VETISPGDGRTFPKRGQTCVV			18	2247.16	Default State	4	2253.44	0.944025	4.95569	0.94558	5.07981	0.002583
Nanoluciferase(p00002	4	24	VETISPGDGRTFPKRGQTCVV			18	2247.16	Default State	6	2252.54	0.159276	4.0473	0.168243	5.06995	0.005131
Nanoluciferase(p00002	4	24	VETISPGDGRTFPKRGQTCVV			18	2247.16	Default State	8	2251.77	0	3.28408	0.054194	5.07788	0
Nanoluciferase(p00002	4	24	VETISPGDGRTFPKRGQTCVV			18	2247.16	Default State	10	2251.19	0.173759	2.69886	0.182014	5.07301	0.001251
Nanoluciferase(p00002	4	24	VETISPGDGRTFPKRGQTCVV			18	2247.16	Default State	15	2249.91	0.038574	1.42057	0.06652	5.0775	0.001703
Nanoluciferase(p00002	4	24	VETISPGDGRTFPKRGQTCVV			18	2247.16	Default State	20	2249.8	0.114361	1.3071	0.126552	5.0739	0.007924
Nanoluciferase(p00002	4	29	VETISPGDGRTFPKRGQTCVVHYTGM			23	2836.39	Default State	0	2838.08	0.095624	0	0	5.26136	0.000984
Nanoluciferase(p00002	4	29	VETISPGDGRTFPKRGQTCVVHYTGM			23	2836.39	Default State	0.005	2847.54	0.228093	9.45842	0.247327	5.26588	0.000982
Nanoluciferase(p00002	4	29	VETISPGDGRTFPKRGQTCVVHYTGM			23	2836.39	Default State	2	2847.39	0.168609	9.31144	0.193837	5.2641	0.001779
Nanoluciferase(p00002	4	29	VETISPGDGRTFPKRGQTCVVHYTGM			23	2836.39	Default State	4	2845.73	0.659096	7.64728	0.665997	5.26769	0.001216
Nanoluciferase(p00002	4	29	VETISPGDGRTFPKRGQTCVVHYTGM			23	2836.39	Default State	6	2843.85	0.451561	5.76789	0.461574	5.25623	0.008127
Nanoluciferase(p00002	4	29	VETISPGDGRTFPKRGQTCVVHYTGM			23	2836.39	Default State	8	2842.47	0.060044	4.38954	0.112913	5.27401	0.001223
Nanoluciferase(p00002	4	29	VETISPGDGRTFPKRGQTCVVHYTGM			23	2836.39	Default State	10	2841.66	0.131258	3.579	0.162397	5.26636	0.001721
Nanoluciferase(p00002	4	29	VETISPGDGRTFPKRGQTCVVHYTGM			23	2836.39	Default State	15	2839.93	0.445368	1.84702	0.455518	5.27044	0.002249
Nanoluciferase(p00002	4	29	VETISPGDGRTFPKRGQTCVVHYTGM			23	2836.39	Default State	20	2839.62	0.11398	1.54098	0.14878	5.26337	0.009417
Nanoluciferase(p00002	22	29	CVVHYTGM			7	909.396	Default State	0	910.22	0.097395	0	0	5.4247	0.000143
Nanoluciferase(p00002	22	29	CVVHYTGM			7	909.396	Default State	0.005	912.437	0.066894	2.21762	0.118154	5.42928	0.001243
Nanoluciferase(p00002	22	29	CVVHYTGM			7	909.396	Default State	2	912.098	0.034466	1.87841	0.103313	5.43681	0.004712
Nanoluciferase(p00002	22	29	CVVHYTGM			7	909.396	Default State	4	911.581	0.165077	1.36106	0.191666	5.44036	0.00241
Nanoluciferase(p00002	22	29	CVVHYTGM			7	909.396	Default State	6	911.327	0.094406	1.10697	0.13564	5.4229	0.01201
Nanoluciferase(p00002	22	29	CVVHYTGM			7	909.396	Default State	8	911.072	0	0.85281	0.097395	5.43532	0
Nanoluciferase(p00002	22	29	CVVHYTGM			7	909.396	Default State	10	910.821	0	0.601071	0.097395	5.43536	0
Nanoluciferase(p00002	22	29	CVVHYTGM			7	909.396	Default State	15	910.709	0.004147	0.489227	0.097483	5.43391	0.001877
Nanoluciferase(p00002	22	29	CVVHYTGM			7	909.396	Default State	20	910.643	0	0.423342	0.097395	5.41313	0
Nanoluciferase(p00002	23	29	VVHYTGM			6	806.386	Default State	0	807.083	0.019082	0	0	5.08868	0.001521
Nanoluciferase(p00002	23	29	VVHYTGM			6	806.386	Default State	0.005	808.985	0.020851	1.90272	0.028264	5.09933	0.000411
Nanoluciferase(p00002	23	29	VVHYTGM			6	806.386	Default State	2	808.842	0.027109	1.75906	0.033152	5.10275	0.002668
Nanoluciferase(p00002	23	29	VVHYTGM			6	806.386	Default State	4	808.333	0.121467	1.2501	0.122957	5.10383	0.003187
Nanoluciferase(p00002	23	29	VVHYTGM			6	806.386	Default State	6	808.317	0.036455	1.23451	0.041148	5.08611	0.015363
Nanoluciferase(p00002	23	29	VVHYTGM			6	806.386	Default State	8	808.049	0	0.966563	0.019082	5.10348	0
Nanoluciferase(p00002	23	29	VVHYTGM			6	806.386	Default State	10	807.909	0.029947	0.825983	0.03551	5.10022	0.000382
Nanoluciferase(p00002	23	29	VVHYTGM			6	806.386	Default State	15	807.534	0.096501	0.451576	0.09837	5.10492	0.001403
Nanoluciferase(p00002	23	29	VVHYTGM			6	806.386	Default State	20	807.296	0.001255	0.213824	0.019123	5.09441	0.013031
Nanoluciferase(p00002	23	58	VVHYTGMLEDGKKFDSSRDRNKPFKFMLGKQEVIRG			34	4213.18	Default State	0	4215.82	0	0	0	5.54507	0
Nanoluciferase(p00002	23	58	VVHYTGMLEDGKKFDSSRDRNKPFKFMLGKQEVIRG			34	4213.18	Default State	0.005	4226.86	0.033627	11.0305	0.033627	5.54575	0.002779
Nanoluciferase(p00002	23	58	VVHYTGMLEDGKKFDSSRDRNKPFKFMLGKQEVIRG			34	4213.18	Default State	2	4226.58	0.045531	10.7515	0.045531	5.54216	9.08073e-05
Nanoluciferase(p00002	23	58	VVHYTGMLEDGKKFDSSRDRNKPFKFMLGKQEVIRG			34	4213.18	Default State	4	4224.44	0.181981	8.61711	0.181981	5.83903	0.001778
Nanoluciferase(p00002	23	58	VVHYTGMLEDGKKFDSSRDRNKPFKFMLGKQEVIRG			34	4213.18	Default State	6	4223.85	0	8.02768	0	5.53961	0
Nanoluciferase(p00002	23	58	VVHYTGMLEDGKKFDSSRDRNKPFKFMLGKQEVIRG			34	4213.18	Default State	8	4222.85	0	7.02755	0	5.54012	0
Nanoluciferase(p00002	23	58	VVHYTGMLEDGKKFDSSRDRNKPFKFMLGKQEVIRG			34	4213.18	Default State	10	4221.55	0.040133	5.72687	0.040133	5.54015	0.000964
Nanoluciferase(p00002	23	58	VVHYTGMLEDGKKFDSSRDRNKPFKFMLGKQEVIRG			34	4213.18	Default State	15	4219.51	0.480949	3.68304	0.480949	5.54138	0.001024
Nanoluciferase(p00002	23	58	VVHYTGMLEDGKKFDSSRDRNKPFKFMLGKQEVIRG			34	4213.18	Default State	20	4218.84	0.312047	3.02047	0.312047	5.53111	0.007852
Nanoluciferase(p00002	29	38	MLEDGKKFDS			9	1169.55	Default State	0	1170.88	0.021279	0	0	6.80641	0.000522
Nanoluciferase(p00002	29	38	MLEDGKKFDS			9	1169.55	Default State	0.005	1171.58	0.017422	0.695667	0.027501	6.80959	0.00142
Nanoluciferase(p00002	29	38	MLEDGKKFDS			9	1169.55	Default State	2	1171.67	0.00858	0.786601	0.022943	6.81185	0.00118
Nanoluciferase(p00002	29	38	MLEDGKKFDS			9	1169.55	Default State	4	1171.44	0.049195	0.559366	0.0536	6.81917	0.000976
Nanoluciferase(p00002	29	38	MLEDGKKFDS			9	1169.55	Default State	6	1171.38	0.018676	0.495947	0.028312	6.81058	0.000284
Nanoluciferase(p00002	29	38	MLEDGKKFDS			9	1169.55	Default State	8	1171.32	0	0.440237	0.021279	6.81159	0
Nanoluciferase(p00002	29	38	MLEDGKKFDS			9	1169.55	Default State	10	1171.25	0.005349	0.372848	0.021941	6.80951	0.000365
Nanoluciferase(p00002	29	38	MLEDGKKFDS			9	1169.55	Default State	15	1171.03	0.00019	0.150726	0.02128	6.81395	0.002069
Nanoluciferase(p00002	29	38	MLEDGKKFDS			9	1169.55	Default State	20	1171.05	0.005652	0.168019	0.022017	6.81248	0.007239
Nanoluciferase(p00002	30	48	LEDGKKFDSSRDRNKPFKF			17	2314.19	Default State	0	2315.37	0.051215	0	0	4.84873	0.002145
Nanoluciferase(p00002	30	48	LEDGKKFDSSRDRNKPFKF			17	2314.19	Default State	0.005	2319.92	0.022955	4.5574	0.056124	4.85122	0.000881
Nanoluciferase(p00002	30	48	LEDGKKFDSSRDRNKPFKF			17	2314.19	Default State	2	2319.94	0.055188	4.57014	0.075291	4.85133	0.000199
Nanoluciferase(p00002	30	48	LEDGKKFDSSRDRNKPFKF			17	2314.19	Default State	4	2319.19	0.091695	3.82859	0.105029	4.85089	0.001652
Nanoluciferase(p00002	30	48	LEDGKKFDSSRDRNKPFKF			17	2314.19	Default State	6	2318.47	0.491256	3.10358	0.493918	4.83582	0.015114
Nanoluciferase(p00002	30	48	LEDGKKFDSSRDRNKPFKF			17	2314.19	Default State	8	2318.36	0	2.99788	0.051215	4.85002	0
Nanoluciferase(p00002	30	48	LEDGKKFDSSRDRNKPFKF			17	2314.19	Default State	10	2318.06	0.027508	2.69718	0.058135	4.84741	0.001197
Nanoluciferase(p00002	30	48	LEDGKKFDSSRDRNKPFKF			17	2314.19	Default State	15	2317.56	0.17853	2.19297	0.185731	4.8488	0.000277
Nanoluciferase(p00002	30	48	LEDGKKFDSSRDRNKPFKF			17	2314.19	Default State	20	2317.18	0.145876	1.81128	0.154606	4.8364	0.012798
Nanoluciferase(p00002	49	58	MLGKQEVIRG			9	1130.63	Default State	0	1131.25	0.00931	0	0	4.55033	0.001247
Nanoluciferase(p00002	49	58	MLGKQEVIRG			9	1130.63	Default State	0.005	1134.31	0.132965	3.06023	0.133291	4.54796	4.00294e-06
Nanoluciferase(p00002	49	58	MLGKQEVIRG			9	1130.63	Default State	2	1134.22	0.038391	2.97603	0.039504	4.55225	0.001742
Nanoluciferase(p00002	49	58	MLGKQEVIRG			9	1130.63	Default State	4	1134.26	0.007918	3.00811	0.012222	4.55499	0.002732
Nanoluciferase(p00002	49	58	MLGKQEVIRG			9	1130.63	Default State	6	1133.41	0	2.16351	0.00931	4.55271	0
Nanoluciferase(p00002	49	58	MLGKQEVIRG			9	1130.63	Default State	8	1133.25	0	1.99694	0.00931	4.55254	0
Nanoluciferase(p00002	49	58	MLGKQEVIRG			9	1130.63	Default State	10	1132.92	0.042791	1.67278	0.043792	4.54911	0.000909
Nanoluciferase(p00002	49	58	MLGKQEVIRG			9	1130.63	Default State	15	1132.52	0.089002	1.27623	0.089487	4.55402	0.001559
Nanoluciferase(p00002	49	58	MLGKQEVIRG			9	1130.63	Default State	20	1132.34	0.068949	1.09221	0.069575	4.5487	0.00684
Nanoluciferase(p00002	54	62	EVIRGWEEG			8	1074.52	Default State	0	1075.04	0.009507	0	0	5.82259	0.00158
Nanoluciferase(p00002	54	62	EVIRGWEEG			8	1074.52	Default State	0.005	1078.23	0.073519	3.18528	0.074131	5.824	0.001486
Nanoluciferase(p00002	54	62	EVIRGWEEG			8	1074.52	Default State	2	1077.8	0.029516	2.75522	0.031009	5.8298	0.001432
Nanoluciferase(p00002	54	62	EVIRGWEEG			8	1074.52	Default State	4	1077.72	0.012358	2.68301	0.015592	5.83254	0.001016
Nanoluciferase(p00002	54	62	EVIRGWEEG			8	1074.52	Default State	6	1077.22	0	2.17714	0.009507	5.82677	0
Nanoluciferase(p00002	54	62	EVIRGWEEG			8	1074.52	Default State	8	1076.92	0	1.88294	0.009507	5.82839	0
Nanoluciferase(p00002	54	62	EVIRGWEEG			8	1074.52	Default State	10	1075.84	0.018423	0.801866	0.020731	5.83153	0.001498
Nanoluciferase(p00002	54	62	EVIRGWEEG			8	1074.52	Default State	15	1075.62	0.046447	0.577161	0.047409	5.83384	0.000785
Nanoluciferase(p00002	54	62	EVIRGWEEG			8	1074.52	Default State	20	1075.47	0.045726	0.433103	0.046704	5.82334	0.011204
Nanoluciferase(p00002	54	66	EVIRGWEEGVAQM			12	1503.73	Default State	0	1504.89	0.061225	0	0	6.59877	0.002661
Nanoluciferase(p00002	54	66	EVIRGWEEGVAQM			12	1503.73	Default State	0.005	1508.97	0.029117	4.07556	0.067796	6.60136	0.001679
Nanoluciferase(p00002	54	66	EVIRGWEEGVAQM			12	1503.73	Default State	2	1508.51	0.059726	3.61679	0.085531	6.60441	0.002027
Nanoluciferase(p00002	54	66	EVIRGWEEGVAQM			12	1503.73	Default State	4	1508.22	0.201707	3.32612	0.210794	6.61087	0.002941
Nanoluciferase(p00002	54	66	EVIRGWEEGVAQM			12	1503.73	Default State	6	1507.54	0.238746	2.65035	0.246471	6.59321	0.010446
Nanoluciferase(p00002	54	66	EVIRGWEEGVAQM			12	1503.73	Default State	8	1507.26	0.076283	2.36841	0.097814	6.60641	0.002008
Nanoluciferase(p00002	54	66	EVIRGWEEGVAQM			12	1503.73	Default State	10	1506.8	0.141732	1.90339	0.154391	6.60482	0.002463
Nanoluciferase(p00002	54	66	EVIRGWEEGVAQM			12	1503.73	Default State	15	1506.08	0.190835	1.18585	0.200416	6.61006	0.00198
Nanoluciferase(p00002	54	66	EVIRGWEEGVAQM			12	1503.73	Default State	20	1505.68	0.129566	0.785249	0.143303	6.60231	0.011265
Nanoluciferase(p00002	59	74	WEEGVAQMSVGQRAKL			15	1788.91	Default State	0	1790.04	0.009798	0	0	5.69427	0.001057
Nanoluciferase(p00002	59	74	WEEGVAQMSVGQRAKL			15	1788.91	Default State	0.005	1795.87	0.0464	5.83486	0.047423	5.69618	0.000451
Nanoluciferase(p00002	59	74	WEEGVAQMSVGQRAKL			15	1788.91	Default State	2	1795.49	0.042558	5.44728	0.043671	5.69944	0.0008
Nanoluciferase(p00002	59	74	WEEGVAQMSVGQRAKL			15	1788.91	Default State	4	1793.69	0.562458	3.65151	0.562543	5.70513	0.001183
Nanoluciferase(p00002	59	74	WEEGVAQMSVGQRAKL			15	1788.91	Default State	6	1793.19	0.344555	3.15179	0.344694	5.69236	0.005691
Nanoluciferase(p00002	59	74	WEEGVAQMSVGQRAKL			15	1788.91	Default State	8	1792.63	0	2.58806	0.009798	5.70228	0
Nanoluciferase(p00002	59	74	WEEGVAQMSVGQRAKL			15	1788.91	Default State	10	1791.86	0.005935	1.82136	0.011456	5.69882	0.000964
Nanoluciferase(p00002	59	74	WEEGVAQMSVGQRAKL			15	1788.91	Default State	15	1790.74	0	0.705408	0.009798	5.70165	0
Nanoluciferase(p00002	59	74	WEEGVAQMSVGQRAKL			15	1788.91	Default State	20	1790.61	0.007413	0.572315	0.012286	5.69409	0.007559
Nanoluciferase(p00002	67	74	SVGQRAKL			7	858.516	Default State	0	858.949	0.00456	0	0	3.86978	0.002277
Nanoluciferase(p00002	67	74	SVGQRAKL			7	858.516	Default State	0.005	861.542	0.030939	2.59306	0.031273	3.8724	0.000227
Nanoluciferase(p00002	67	74	SVGQRAKL			7	858.516	Default State	2	861.337	0.029792	2.38849	0.030139	3.87324	0.001157
Nanoluciferase(p00002	67	74	SVGQRAKL			7	858.516	Default State	4	860.951	0.158602	2.00241	0.158667	3.88014	0.006801
Nanoluciferase(p00002	67	74	SVGQRAKL			7	858.516	Default State	6	860.391	0.172035	1.44233	0.172096	3.86663	0.00878
Nanoluciferase(p00002	67	74	SVGQRAKL			7	858.516	Default State	8	860.218	0	1.26982	0.00456	3.87467	0
Nanoluciferase(p00002	67	74	SVGQRAKL			7	858.516	Default State	10	859.929	0.016049	0.980099	0.016684	3.87304	0.000229
Nanoluciferase(p00002	67	74	SVGQRAKL			7	858.516	Default State	15	859.496	0.097152	0.547689	0.097259	3.87743	0.000915
Nanoluciferase(p00002	67	74	SVGQRAKL			7	858.516	Default State	20	859.263	0.019743	0.314884	0.020263	3.871	0.00875
Nanoluciferase(p00002	69	74	GQRAKL			5	672.415	Default State	0	672.743	0.003463	0	0	3.86711	0.002416
Nanoluciferase(p00002	69	74	GQRAKL			5	672.415	Default State	0.005	673.947	0.011182	1.20387	0.011706	3.87063	2.46247e-05
Nanoluciferase(p00002	69	74	GQRAKL			5	672.415	Default State	2	673.794	0.010975	1.05097	0.011508	3.87172	0.000713
Nanoluciferase(p00002	69	74	GQRAKL			5	672.415	Default State	4	673.53	0.09786	0.787512	0.097921	3.87437	0.001319
Nanoluciferase(p00002	69	74	GQRAKL			5	672.415	Default State	6	673.507	0	0.76452	0.003463	3.87482	0
Nanoluciferase(p00002	69	74	GQRAKL			5	672.415	Default State	8	673.252	0	0.508934	0.003463	3.87365	0
Nanoluciferase(p00002	69	74	GQRAKL			5	672.415	Default State	10	673.133	0.011301	0.390315	0.01182	3.87179	0.000714
Nanoluciferase(p00002	69	74	GQRAKL			5	672.415	Default State	15	672.958	0.07325	0.214664	0.073332	3.87632	0.001008
Nanoluciferase(p00002	69	74	GQRAKL			5	672.415	Default State	20	672.869	0.025743	0.125772	0.025975	3.86935	0.008687
Nanoluciferase(p00002	75	80	TISPDY			4	695.325	Default State	0	695.548	0	0	0	5.31911	0
Nanoluciferase(p00002	75	80	TISPDY			4	695.325	Default State	0.005	696.808	0.030965	1.25962	0.030965	5.3244	0.00076
Nanoluciferase(p00002	75	80	TISPDY			4	695.325	Default State	2	696.785	0.022863	1.23681	0.022863	5.32901	0.002726
Nanoluciferase(p00002	75	80	TISPDY			4	695.325	Default State	4	696.602	0.084626	1.05374	0.084626	5.33003	0.002176
Nanoluciferase(p00002	75	80	TISPDY			4	695.325	Default State	6	696.45	0.006952	0.901564	0.006952	5.31217	0.013172
Nanoluciferase(p00002	75	80	TISPDY			4	695.325	Default State	8	696.382	0	0.833887	0	5.32681	0
Nanoluciferase(p00002	75	80	TISPDY			4	695.325	Default State	10	696.218	0.042837	0.669975	0.042837	5.32458	8.39821e-05
Nanoluciferase(p00002	75	80	TISPDY			4	695.325	Default State	15	696.117	0.019265	0.568953	0.019265	5.32965	0.001367
Nanoluciferase(p00002	75	80	TISPDY			4	695.325	Default State	20	696.02	0.003891	0.472366	0.003891	5.31984	0.011431
Nanoluciferase(p00002	75	81	TISPDYA			5	766.362	Default State	0	766.72	0.002374	0	0	5.16515	0.00067
Nanoluciferase(p00002	75	81	TISPDYA			5	766.362	Default State	0.005	768.223	0.009785	1.50323	0.010069	5.16925	1.67526e-05
Nanoluciferase(p00002	75	81	TISPDYA			5	766.362	Default State	2	768.117	0.000978	1.39726	0.002568	5.17209	0.002605
Nanoluciferase(p00002	75	81	TISPDYA			5	766.362	Default State	4	767.95	0.004535	1.2306	0.005119	5.17421	0.001797
Nanoluciferase(p00002	75	81	TISPDYA			5	766.362	Default State	6	767.669	0.07765	0.949401	0.077686	5.16049	0.009915
Nanoluciferase(p00002	75	81	TISPDYA			5	766.362	Default State	8	767.461	0	0.74134	0.002374	5.17198	0
Nanoluciferase(p00002	75	81	TISPDYA			5	766.362	Default State	10	767.351	0.011493	0.631882	0.011736	5.16877	0.000452
Nanoluciferase(p00002	75	81	TISPDYA			5	766.362	Default State	15	767.144	0.054086	0.42486	0.054138	5.17368	0.001873
Nanoluciferase(p00002	75	81	TISPDYA			5	766.362	Default State	20	767.039	0.014671	0.319189	0.014861	5.1665	0.009826
Nanoluciferase(p00002	75	97	TISPDYAYGATGHPGIIPPHATL			18	2349.19	Default State	0	2350.8	0.010693	0	0	6.00366	0.000433
Nanoluciferase(p00002	75	97	TISPDYAYGATGHPGIIPPHATL			18	2349.19	Default State	0.005	2356.55	0.101576	5.75239	0.102137	6.01465	0.000926
Nanoluciferase(p00002	75	97	TISPDYAYGATGHPGIIPPHATL			18	2349.19	Default State	2	2356.3	0.069233	5.49429	0.070054	6.01594	0.001922
Nanoluciferase(p00002	75	97	TISPDYAYGATGHPGIIPPHATL			18	2349.19	Default State	4	2355.65	0.089099	4.84862	0.089738	6.05535	0.000163
Nanoluciferase(p00002	75	97	TISPDYAYGATGHPGIIPPHATL			18	2349.19	Default State	6	2354.97	0.267305	4.16871	0.267519	6.01546	0.000459
Nanoluciferase(p00002	75	97	TISPDYAYGATGHPGIIPPHATL			18	2349.19	Default State	8	2354.64	0	3.84339	0.010693	6.01471	0
Nanoluciferase(p00002	75	97	TISPDYAYGATGHPGIIPPHATL			18	2349.19	Default State	10	2354.06	0.013408	3.26048	0.01715	6.01334	0.001074
Nanoluciferase(p00002	75	97	TISPDYAYGATGHPGIIPPHATL			18	2349.19	Default State	15	2353.15	0.176498	2.34415	0.176821	6.01502	0.002101
Nanoluciferase(p00002	75	97	TISPDYAYGATGHPGIIPPHATL			18	2349.19	Default State	20	2352.71	0.043526	1.90507	0.04482	6.01485	0.003727
Nanoluciferase(p00002	81	97	AYGATGHPGIIPPHATL			13	1672.88	Default State	0	1673.83	0.012366	0	0	5.55684	0.000374
Nanoluciferase(p00002	81	97	AYGATGHPGIIPPHATL			13	1672.88	Default State	0.005	1677.19	0.092441	3.35737	0.093265	5.55717	0.001096
Nanoluciferase(p00002	81	97	AYGATGHPGIIPPHATL			13	1672.88	Default State	2	1677.04	0.044458	3.20703	0.046146	5.55636	0.006172
Nanoluciferase(p00002	81	97	AYGATGHPGIIPPHATL			13	1672.88	Default State	4	1677.05	0.052297	3.21537	0.053739	5.56371	0.000922
Nanoluciferase(p00002	81	97	AYGATGHPGIIPPHATL			13	1672.88	Default State	6	1676.16	0.137356	2.33062	0.137912	5.55934	0.00184
Nanoluciferase(p00002	81	97	AYGATGHPGIIPPHATL			13	1672.88	Default State	8	1675.96	0	2.13169	0.012366	5.55856	0
Nanoluciferase(p00002	81	97	AYGATGHPGIIPPHATL			13	1672.88	Default State	10	1675.62	0.025867	1.78768	0.028671	5.55708	0.000723
Nanoluciferase(p00002	81	97	AYGATGHPGIIPPHATL			13	1672.88	Default State	15	1675.1	0	1.26706	0.012366	5.5585	0
Nanoluciferase(p00002	81	97	AYGATGHPGIIPPHATL			13	1672.88	Default State	20	1675.06	0.013669	1.23242	0.018433	5.55633	0.000643
Nanoluciferase(p00002	81	99	AYGATGHPGIIPPHATLVF			15	1919.02	Default State	0	1920.13	0.014982	0	0	6.63741	0.000497
Nanoluciferase(p00002	81	99	AYGATGHPGIIPPHATLVF			15	1919.02	Default State	0.005	1923.32	0.122832	3.19132	0.123742	6.6406	0.002819
Nanoluciferase(p00002	81	99	AYGATGHPGIIPPHATLVF			15	1919.02	Default State	2	1923.29	0.051328	3.16161	0.05347	6.64392	0.002529
Nanoluciferase(p00002	81	99	AYGATGHPGIIPPHATLVF			15	1919.02	Default State	4	1923.19	0.002355	3.06393	0.015166	6.64909	0.003018
Nanoluciferase(p00002	81	99	AYGATGHPGIIPPHATLVF			15	1919.02	Default State	6	1922.32	0.119613	2.1904	0.120547	6.64068	0.001226
Nanoluciferase(p00002	81	99	AYGATGHPGIIPPHATLVF			15	1919.02	Default State	8	1922.16	0	2.03473	0.014982	6.64402	0
Nanoluciferase(p00002	81	99	AYGATGHPGIIPPHATLVF			15	1919.02	Default State	10	1921.75	0.017949	1.61989	0.023381	6.64044	0.000618
Nanoluciferase(p00002	81	99	AYGATGHPGIIPPHATLVF			15	1919.02	Default State	15	1921.39	0.137438	1.26202	0.138252	6.64348	0.001073
Nanoluciferase(p00002	81	99	AYGATGHPGIIPPHATLVF			15	1919.02	Default State	20	1921.27	0.000214	1.1446	0.014984	6.63954	0.003827
Nanoluciferase(p00002	82	97	YGATGHPGIIPPHATL			12	1601.84	Default State	0	1602.79	0.007705	0	0	5.53352	0.001283
Nanoluciferase(p00002	82	97	YGATGHPGIIPPHATL			12	1601.84	Default State	0.005	1605.86	0.049431	3.07709	0.050028	5.52881	0.000914
Nanoluciferase(p00002	82	97	YGATGHPGIIPPHATL			12	1601.84	Default State	2	1605.62	0.022085	2.82961	0.02339	5.52867	0.001966
Nanoluciferase(p00002	82	97	YGATGHPGIIPPHATL			12	1601.84	Default State	4	1605.72	0.073126	2.93223	0.073531	5.53432	0.000671
Nanoluciferase(p00002	82	97	YGATGHPGIIPPHATL			12	1601.84	Default State	6	1605.05	0.155919	2.26134	0.156109	5.53113	0.00111
Nanoluciferase(p00002	82	97	YGATGHPGIIPPHATL			12	1601.84	Default State	8	1604.62	0	1.82768	0.007705	5.52771	0
Nanoluciferase(p00002	82	97	YGATGHPGIIPPHATL			12	1601.84	Default State	10	1604.39	0.019272	1.5998	0.020756	5.52661	0.001265
Nanoluciferase(p00002	82	97	YGATGHPGIIPPHATL			12	1601.84	Default State	15	1604.04	0.11802	1.25462	0.118271	5.53082	0.002878
Nanoluciferase(p00002	82	97	YGATGHPGIIPPHATL			12	1601.84	Default State	20	1603.91	0.096427	1.11864	0.096734	5.54239	0.007007
Nanoluciferase(p00002	98	103	VFDVEL			5	721.377	Default State	0	721.95	0.01147	0	0	7.40814	0.000377
Nanoluciferase(p00002	98	103	VFDVEL			5	721.377	Default State	0.005	722.423	0.032016	0.473756	0.034008	7.41533	0.001543
Nanoluciferase(p00002	98	103	VFDVEL			5	721.377	Default State	2	722.37	0.010787	0.420435	0.015745	7.41742	0.001617
Nanoluciferase(p00002	98	103	VFDVEL			5	721.377	Default State	4	722.213	0.001664	0.263856	0.01159	7.38042	0.007009
Nanoluciferase(p00002	98	103	VFDVEL			5	721.377	Default State	6	722.289	0.022515	0.339134	0.025268	7.41447	0.000311
Nanoluciferase(p00002	98	103	VFDVEL			5	721.377	Default State	8	722.262	0	0.312797	0.01147	7.4173	0
Nanoluciferase(p00002	98	103	VFDVEL			5	721.377	Default State	10	722.238	0.014163	0.288708	0.018225	7.41444	0.000217
Nanoluciferase(p00002	98	103	VFDVEL			5	721.377	Default State	15	722.168	0.009991	0.218277	0.015211	7.41816	0.000795
Nanoluciferase(p00002	98	103	VFDVEL			5	721.377	Default State	20	722.205	0.040541	0.255063	0.042133	7.4142	0.005458
Nanoluciferase(p00002	103	121	LLKLEGGSGGSGGVTGWRL			18	1844	Default State	0	1845.09	0.002503	0	0	6.69418	0.001862
Nanoluciferase(p00002	103	121	LLKLEGGSGGSGGVTGWRL			18	1844	Default State	0.005	1851.13	0.090927	6.04323	0.090961	6.668	0.005264
Nanoluciferase(p00002	103	121	LLKLEGGSGGSGGVTGWRL			18	1844	Default State	2	1850.94	0.152192	5.85184	0.152213	6.6702	0.003263
Nanoluciferase(p00002	103	121	LLKLEGGSGGSGGVTGWRL			18	1844	Default State	4	1851.12	0.175745	6.03852	0.175763	6.67641	0.000944
Nanoluciferase(p00002	103	121	LLKLEGGSGGSGGVTGWRL			18	1844	Default State	6	1850.59	0.192643	5.50808	0.192659	6.66522	0.001757
Nanoluciferase(p00002	103	121	LLKLEGGSGGSGGVTGWRL			18	1844	Default State	8	1850.47	0	5.38026	0.002503	6.66826	0
Nanoluciferase(p00002	103	121	LLKLEGGSGGSGGVTGWRL			18	1844	Default State	10	1850.14	0.090565	5.04928	0.0906	6.67113	0.004399
Nanoluciferase(p00002	103	121	LLKLEGGSGGSGGVTGWRL			18	1844	Default State	15	1850.1	0.067903	5.00972	0.067949	6.67	0.000748
Nanoluciferase(p00002	103	121	LLKLEGGSGGSGGVTGWRL			18	1844	Default State	20	1850.39	0.068426	5.3081	0.068472	6.66693	0.005298
Nanoluciferase(p00002	104	123	LKLEGGSGGSGGVTGWRLCE			19	1962.97	Default State	0	1964.14	0.02914	0	0	6.43109	0.000952
Nanoluciferase(p00002	104	123	LKLEGGSGGSGGVTGWRLCE			19	1962.97	Default State	0.005	1969.48	0.15931	5.34089	0.161953	6.43796	0.000136
Nanoluciferase(p00002	104	123	LKLEGGSGGSGGVTGWRLCE			19	1962.97	Default State	2	1969.68	0.060984	5.53124	0.067588	6.4395	0.002153
Nanoluciferase(p00002	104	123	LKLEGGSGGSGGVTGWRLCE			19	1962.97	Default State	4	1970.04	0.097382	5.89374	0.101648	6.44454	0.000483
Nanoluciferase(p00002	104	123	LKLEGGSGGSGGVTGWRLCE			19	1962.97	Default State	6	1968.84	0.310621	4.70035	0.311985	6.4293	0.00738
Nanoluciferase(p00002	104	123	LKLEGGSGGSGGVTGWRLCE			19	1962.97	Default State	8	1968.96	0	4.81175	0.02914	6.43797	0
Nanoluciferase(p00002	104	123	LKLEGGSGGSGGVTGWRLCE			19	1962.97	Default State	10	1968.64	0.064584	4.49435	0.070853	6.43563	0.001223
Nanoluciferase(p00002	104	123	LKLEGGSGGSGGVTGWRLCE			19	1962.97	Default State	15	1968.52	0.049623	4.37761	0.057546	6.43916	0.001405
Nanoluciferase(p00002	104	123	LKLEGGSGGSGGVTGWRLCE			19	1962.97	Default State	20	1968.76	0.176827	4.61164	0.179212	6.43137	0.008755
Nanoluciferase(p00002	105	123	KLEGGSGGSGGVTGWRLCE			18	1849.89	Default State	0	1850.88	0.052661	0	0	6.20489	0.002609
Nanoluciferase(p00002	105	123	KLEGGSGGSGGVTGWRLCE			18	1849.89	Default State	0.005	1855.94	0.10599	5.05845	0.118352	6.19748	0.001708
Nanoluciferase(p00002	105	123	KLEGGSGGSGGVTGWRLCE			18	1849.89	Default State	2	1855.83	0.174963	4.94258	0.182716	6.20489	0.003358
Nanoluciferase(p00002	105	123	KLEGGSGGSGGVTGWRLCE			18	1849.89	Default State	6	1854.91	0.241829	4.02402	0.247497	6.18656	0.013676
Nanoluciferase(p00002	105	123	KLEGGSGGSGGVTGWRLCE			18	1849.89	Default State	8	1855.17	0	4.28551	0.052661	6.2	0
Nanoluciferase(p00002	105	123	KLEGGSGGSGGVTGWRLCE			18	1849.89	Default State	10	1855.31	0.039209	4.42724	0.065655	6.21558	0.001668
Nanoluciferase(p00002	105	123	KLEGGSGGSGGVTGWRLCE			18	1849.89	Default State	15	1854.76	0.001564	3.87201	0.052684	6.20974	0.006131
Nanoluciferase(p00002	105	123	KLEGGSGGSGGVTGWRLCE			18	1849.89	Default State	20	1854.92	0.284965	4.03942	0.28979	6.19639	0.00507
Nanoluciferase(p00002	124	146	RILAGGSGSGSGSGGSGSGGSDN			22	1880.83	Default State	0	1881.68	0.009513	0	0	3.8012	0.006505
Nanoluciferase(p00002	124	146	RILAGGSGSGSGSGGSGSGGSDN			22	1880.83	Default State	0.005	1888.05	0	6.3645	0.009513	3.80213	0
Nanoluciferase(p00002	124	146	RILAGGSGSGSGSGGSGSGGSDN			22	1880.83	Default State	2	1888.44	0.168122	6.7638	0.168391	3.80221	0.000344
Nanoluciferase(p00002	124	146	RILAGGSGSGSGSGGSGSGGSDN			22	1880.83	Default State	4	1888.56	0.039637	6.88232	0.040762	3.80602	8.96818e-05
Nanoluciferase(p00002	124	146	RILAGGSGSGSGSGGSGSGGSDN			22	1880.83	Default State	6	1888.17	0.27339	6.49271	0.273556	3.79957	0.009118
Nanoluciferase(p00002	124	146	RILAGGSGSGSGSGGSGSGGSDN			22	1880.83	Default State	8	1888.1	0	6.41622	0.009513	3.80542	0
Nanoluciferase(p00002	124	146	RILAGGSGSGSGSGGSGSGGSDN			22	1880.83	Default State	10	1888.25	0.435475	6.56506	0.435579	3.80172	0.000226
Nanoluciferase(p00002	124	146	RILAGGSGSGSGSGGSGSGGSDN			22	1880.83	Default State	15	1888.42	0.054784	6.7342	0.055603	3.80418	0.004103
Nanoluciferase(p00002	124	146	RILAGGSGSGSGSGGSGSGGSDN			22	1880.83	Default State	20	1888.34	0.346517	6.65855	0.346648	3.80037	0.008226
Nanoluciferase(p00002	136	149	SGGSGSGGSDNMVF			13	1258.5	Default State	0	1262.19	0	0	0	5.56294	0
Nanoluciferase(p00002	136	149	SGGSGSGGSDNMVF			13	1258.5	Default State	0.005	1264.28	0.080279	2.09404	0.080279	5.56039	0.000743
Nanoluciferase(p00002	136	149	SGGSGSGGSDNMVF			13	1258.5	Default State	2	1264.23	0.055625	2.03829	0.055625	5.56424	0.002784
Nanoluciferase(p00002	136	149	SGGSGSGGSDNMVF			13	1258.5	Default State	6	1263.9	0.124098	1.7121	0.124098	5.5437	0.015825
Nanoluciferase(p00002	136	149	SGGSGSGGSDNMVF			13	1258.5	Default State	8	1264.04	0	1.84593	0	5.56206	0
Nanoluciferase(p00002	136	149	SGGSGSGGSDNMVF			13	1258.5	Default State	10	1263.74	0	1.554	0	5.55811	0
Nanoluciferase(p00002	136	149	SGGSGSGGSDNMVF			13	1258.5	Default State	15	1263.78	0.031388	1.58624	0.031388	5.56484	0.000824
Nanoluciferase(p00002	136	149	SGGSGSGGSDNMVF			13	1258.5	Default State	20	1263.97	0.227656	1.7804	0.227656	5.55311	0.014104
Nanoluciferase(p00002	150	157	TLEDFVGD			7	895.404	Default State	0	895.79	0.001099	0	0	6.48777	0.000502
Nanoluciferase(p00002	150	157	TLEDFVGD			7	895.404	Default State	0.005	896.206	0.006126	0.415817	0.006224	6.49794	7.22034e-05
Nanoluciferase(p00002	150	157	TLEDFVGD			7	895.404	Default State	2	896.244	0.007755	0.453614	0.007832	6.50072	0.00163
Nanoluciferase(p00002	150	157	TLEDFVGD			7	895.404	Default State	4	896.184	0.011906	0.3939	0.011957	6.50594	0.00058
Nanoluciferase(p00002	150	157	TLEDFVGD			7	895.404	Default State	6	896.16	0.00468	0.369956	0.004807	6.48935	0.008673
Nanoluciferase(p00002	150	157	TLEDFVGD			7	895.404	Default State	8	896.179	0	0.388543	0.001099	6.49962	0
Nanoluciferase(p00002	150	157	TLEDFVGD			7	895.404	Default State	10	896.216	0	0.425672	0.001099	6.49638	0
Nanoluciferase(p00002	150	157	TLEDFVGD			7	895.404	Default State	15	896.172	0	0.381802	0.001099	6.49971	0
Nanoluciferase(p00002	150	157	TLEDFVGD			7	895.404	Default State	20	896.144	0	0.353593	0.001099	6.48512	0
Nanoluciferase(p00002	154	166	FVGDWRQTAGYNL			12	1526.74	Default State	0	1527.69	0.001743	0	0	6.65381	0.001378
Nanoluciferase(p00002	154	166	FVGDWRQTAGYNL			12	1526.74	Default State	0.005	1529.34	0.008236	1.6571	0.008419	6.65788	0.002049
Nanoluciferase(p00002	154	166	FVGDWRQTAGYNL			12	1526.74	Default State	2	1529.54	0.003242	1.85402	0.003681	6.65951	0.000259
Nanoluciferase(p00002	154	166	FVGDWRQTAGYNL			12	1526.74	Default State	4	1529.25	0.048338	1.56267	0.048369	6.66739	0.000743
Nanoluciferase(p00002	154	166	FVGDWRQTAGYNL			12	1526.74	Default State	6	1529.04	0.101173	1.35405	0.101188	6.64535	0.011879
Nanoluciferase(p00002	154	166	FVGDWRQTAGYNL			12	1526.74	Default State	8	1529.15	0	1.45739	0.001743	6.66028	0
Nanoluciferase(p00002	154	166	FVGDWRQTAGYNL			12	1526.74	Default State	10	1529.06	0.025589	1.372	0.025649	6.65895	0.001725
Nanoluciferase(p00002	154	166	FVGDWRQTAGYNL			12	1526.74	Default State	15	1528.93	0.032177	1.24415	0.032224	6.65967	0.004297
Nanoluciferase(p00002	154	166	FVGDWRQTAGYNL			12	1526.74	Default State	20	1529.1	0.053889	1.41525	0.053917	6.64884	0.010652
Nanoluciferase(p00002	158	166	WRQTAGYNL			8	1108.55	Default State	0	1109.51	0.005667	0	0	5.89105	0.002541
Nanoluciferase(p00002	158	166	WRQTAGYNL			8	1108.55	Default State	0.005	1111.07	0.010145	1.55731	0.011621	5.89485	0.001962
Nanoluciferase(p00002	158	166	WRQTAGYNL			8	1108.55	Default State	2	1111.24	0.001215	1.72631	0.005796	5.89618	0.00129
Nanoluciferase(p00002	158	166	WRQTAGYNL			8	1108.55	Default State	4	1111.64	0.031415	2.12276	0.031922	5.90227	0.000918
Nanoluciferase(p00002	158	166	WRQTAGYNL			8	1108.55	Default State	6	1110.94	0.052787	1.42737	0.05309	5.8807	0.014395
Nanoluciferase(p00002	158	166	WRQTAGYNL			8	1108.55	Default State	8	1110.91	0	1.39607	0.005667	5.89388	0
Nanoluciferase(p00002	158	166	WRQTAGYNL			8	1108.55	Default State	10	1110.94	0.031711	1.42686	0.032213	5.89144	0.000743
Nanoluciferase(p00002	158	166	WRQTAGYNL			8	1108.55	Default State	15	1110.78	0.022965	1.26145	0.023654	5.89355	0.000179
Nanoluciferase(p00002	158	166	WRQTAGYNL			8	1108.55	Default State	20	1110.92	0.08687	1.40446	0.087055	5.88521	0.013857
Nanoluciferase(p00002	158	168	WRQTAGYNLDQ			10	1351.64	Default State	0	1352.24	0.008804	0	0	5.40136	0.000373
Nanoluciferase(p00002	158	168	WRQTAGYNLDQ			10	1351.64	Default State	0.005	1354.6	0.043058	2.36312	0.043949	5.40875	0.000697
Nanoluciferase(p00002	158	168	WRQTAGYNLDQ			10	1351.64	Default State	2	1354.82	0.04132	2.57557	0.042247	5.41261	0.004667
Nanoluciferase(p00002	158	168	WRQTAGYNLDQ			10	1351.64	Default State	4	1354.8	0	2.56379	0.008804	5.41476	0
Nanoluciferase(p00002	158	168	WRQTAGYNLDQ			10	1351.64	Default State	6	1354.36	0.092509	2.11646	0.092927	5.39225	0.0135
Nanoluciferase(p00002	158	168	WRQTAGYNLDQ			10	1351.64	Default State	8	1354.34	0	2.09969	0.008804	5.40834	0
Nanoluciferase(p00002	158	168	WRQTAGYNLDQ			10	1351.64	Default State	10	1354.24	0.039381	2.00018	0.040354	5.4067	0.00067
Nanoluciferase(p00002	158	168	WRQTAGYNLDQ			10	1351.64	Default State	15	1354.1	0.004314	1.85925	0.009804	5.41038	0.001414
Nanoluciferase(p00002	158	168	WRQTAGYNLDQ			10	1351.64	Default State	20	1354.22	0.162263	1.98423	0.162501	5.39865	0.013358
Nanoluciferase(p00002	165	170	NLDQVL			5	701.383	Default State	0	701.676	0.004882	0	0	6.56808	0.003048
Nanoluciferase(p00002	165	170	NLDQVL			5	701.383	Default State	0.005	702.411	0.039177	0.735481	0.03948	6.57543	0.001014
Nanoluciferase(p00002	165	170	NLDQVL			5	701.383	Default State	2	702.461	0.003437	0.785517	0.00597	6.57679	0.002149
Nanoluciferase(p00002	165	170	NLDQVL			5	701.383	Default State	4	702.685	0.028379	1.00922	0.028796	6.58356	0.000388
Nanoluciferase(p00002	165	170	NLDQVL			5	701.383	Default State	6	702.332	0.01789	0.656392	0.018545	6.57266	0.001275
Nanoluciferase(p00002	165	170	NLDQVL			5	701.383	Default State	8	702.391	0	0.714982	0.004882	6.57484	0
Nanoluciferase(p00002	165	170	NLDQVL			5	701.383	Default State	10	702.331	0.016667	0.654881	0.017367	6.57306	0.00012
Nanoluciferase(p00002	165	170	NLDQVL			5	701.383	Default State	15	702.312	0.028412	0.635866	0.028829	6.57699	0.000732
Nanoluciferase(p00002	165	170	NLDQVL			5	701.383	Default State	20	702.367	0.032572	0.691308	0.032936	6.57279	0.005078
Nanoluciferase(p00002	167	178	DQVLEQGGVSSL			11	1231.62	Default State	0	1232.32	0.009422	0	0	6.10731	0.00118
Nanoluciferase(p00002	167	178	DQVLEQGGVSSL			11	1231.62	Default State	0.005	1234.27	0.0613	1.94941	0.06202	6.11126	0.000144
Nanoluciferase(p00002	167	178	DQVLEQGGVSSL			11	1231.62	Default State	2	1234.38	0.031404	2.05898	0.032787	6.11274	0.001963
Nanoluciferase(p00002	167	178	DQVLEQGGVSSL			11	1231.62	Default State	4	1234.53	0	2.20329	0.009422	6.1192	0
Nanoluciferase(p00002	167	178	DQVLEQGGVSSL			11	1231.62	Default State	6	1233.97	0.121219	1.6412	0.121585	6.10849	0.003058
Nanoluciferase(p00002	167	178	DQVLEQGGVSSL			11	1231.62	Default State	8	1234.1	0	1.77825	0.009422	6.1126	0
Nanoluciferase(p00002	167	178	DQVLEQGGVSSL			11	1231.62	Default State	10	1234	0.037481	1.68097	0.038648	6.11027	0.000328
Nanoluciferase(p00002	167	178	DQVLEQGGVSSL			11	1231.62	Default State	15	1233.96	0.014269	1.63525	0.017099	6.11278	0.001958
Nanoluciferase(p00002	167	178	DQVLEQGGVSSL			11	1231.62	Default State	20	1233.96	0	1.64031	0.009422	6.10281	0
Nanoluciferase(p00002	169	178	VLEQGGVSSL			9	988.531	Default State	0	989.102	0.003064	0	0	5.88549	0.000808
Nanoluciferase(p00002	169	178	VLEQGGVSSL			9	988.531	Default State	0.005	990.609	0.049846	1.50681	0.04994	5.88358	0.000959
Nanoluciferase(p00002	169	178	VLEQGGVSSL			9	988.531	Default State	2	990.78	0.022203	1.67791	0.022414	5.88692	0.002822
Nanoluciferase(p00002	169	178	VLEQGGVSSL			9	988.531	Default State	4	990.509	0.032064	1.40684	0.03221	5.88565	0.002447
Nanoluciferase(p00002	169	178	VLEQGGVSSL			9	988.531	Default State	6	990.565	0	1.46228	0.003064	5.88358	0
Nanoluciferase(p00002	169	178	VLEQGGVSSL			9	988.531	Default State	8	990.57	0	1.46783	0.003064	5.88342	0
Nanoluciferase(p00002	169	178	VLEQGGVSSL			9	988.531	Default State	10	990.423	0.036152	1.3204	0.036281	5.88161	0.001447
Nanoluciferase(p00002	169	178	VLEQGGVSSL			9	988.531	Default State	15	990.369	0.002053	1.26633	0.003688	5.88519	0.001462
Nanoluciferase(p00002	169	178	VLEQGGVSSL			9	988.531	Default State	20	990.465	0	1.36315	0.003064	5.87411	0
Nanoluciferase(p00002	179	184	FQNLGV			5	677.362	Default State	0	677.771	0.007458	0	0	6.12695	0.00207
Nanoluciferase(p00002	179	184	FQNLGV			5	677.362	Default State	0.005	678.339	0.014594	0.568088	0.016389	6.13252	0.00065
Nanoluciferase(p00002	179	184	FQNLGV			5	677.362	Default State	2	678.374	0.010393	0.60256	0.012792	6.13467	0.001766
Nanoluciferase(p00002	179	184	FQNLGV			5	677.362	Default State	4	678.335	0.0094	0.564305	0.011999	6.13942	0.001341
Nanoluciferase(p00002	179	184	FQNLGV			5	677.362	Default State	6	678.3	0.046247	0.529393	0.046845	6.12895	0.003953
Nanoluciferase(p00002	179	184	FQNLGV			5	677.362	Default State	8	678.327	0	0.556301	0.007458	6.13364	0
Nanoluciferase(p00002	179	184	FQNLGV			5	677.362	Default State	10	678.288	0.056839	0.517471	0.057326	6.13141	0.000392
Nanoluciferase(p00002	179	184	FQNLGV			5	677.362	Default State	15	678.305	0.013034	0.534216	0.015017	6.13397	0.001678
Nanoluciferase(p00002	179	184	FQNLGV			5	677.362	Default State	20	678.365	0	0.593491	0.007458	6.12366	0
Nanoluciferase(p00002	179	190	FQNLGVSVTPIQ			10	1302.71	Default State	0	1303.32	0.000893	0	0	6.33802	0.001742
Nanoluciferase(p00002	179	190	FQNLGVSVTPIQ			10	1302.71	Default State	0.005	1303.98	0.001463	0.657976	0.001714	6.34305	0.000184
Nanoluciferase(p00002	179	190	FQNLGVSVTPIQ			10	1302.71	Default State	2	1304.07	0.023627	0.753519	0.023644	6.34581	0.002089
Nanoluciferase(p00002	179	190	FQNLGVSVTPIQ			10	1302.71	Default State	4	1303.78	0	0.455158	0.000893	6.35367	0
Nanoluciferase(p00002	179	190	FQNLGVSVTPIQ			10	1302.71	Default State	6	1303.8	0.147713	0.474788	0.147716	6.35145	0.006779
Nanoluciferase(p00002	179	190	FQNLGVSVTPIQ			10	1302.71	Default State	8	1303.97	0	0.645126	0.000893	6.34598	0
Nanoluciferase(p00002	179	190	FQNLGVSVTPIQ			10	1302.71	Default State	10	1303.72	0	0.393608	0.000893	6.34727	0
Nanoluciferase(p00002	179	190	FQNLGVSVTPIQ			10	1302.71	Default State	15	1303.72	0	0.399202	0.000893	6.34552	0
Nanoluciferase(p00002	179	190	FQNLGVSVTPIQ			10	1302.71	Default State	20	1303.75	0	0.425946	0.000893	6.3507	0
Nanoluciferase(p00002	179	194	FQNLGVSVTPIQRIVL			14	1784.04	Default State	0	1785.12	0.033106	0	0	7.2643	0.000933
Nanoluciferase(p00002	179	194	FQNLGVSVTPIQRIVL			14	1784.04	Default State	0.005	1786.03	0.001103	0.91118	0.033124	7.26758	0.00155
Nanoluciferase(p00002	179	194	FQNLGVSVTPIQRIVL			14	1784.04	Default State	2	1786.13	0.038847	1.01277	0.05104	7.26915	0.002165
Nanoluciferase(p00002	179	194	FQNLGVSVTPIQRIVL			14	1784.04	Default State	6	1785.91	0.103306	0.789197	0.108481	7.2818	0.007265
Nanoluciferase(p00002	179	194	FQNLGVSVTPIQRIVL			14	1784.04	Default State	8	1786.04	0	0.922669	0.033106	7.26817	0
Nanoluciferase(p00002	179	194	FQNLGVSVTPIQRIVL			14	1784.04	Default State	10	1785.99	0.012354	0.871088	0.035335	7.26688	1.30738e-05
Nanoluciferase(p00002	179	194	FQNLGVSVTPIQRIVL			14	1784.04	Default State	15	1786.01	0.002442	0.8912	0.033195	7.26831	0.000453
Nanoluciferase(p00002	179	194	FQNLGVSVTPIQRIVL			14	1784.04	Default State	20	1786.15	0.135181	1.03228	0.139176	7.27207	0.000181
Nanoluciferase(p00002	183	194	GVSVTPIQRIVL			10	1281.79	Default State	0	1282.54	0.010507	0	0	6.81761	0.000947
Nanoluciferase(p00002	183	194	GVSVTPIQRIVL			10	1281.79	Default State	0.005	1283.09	0.022706	0.550215	0.025019	6.82193	0.003173
Nanoluciferase(p00002	183	194	GVSVTPIQRIVL			10	1281.79	Default State	2	1283.18	0.001155	0.642765	0.01057	6.82288	0.001839
Nanoluciferase(p00002	183	194	GVSVTPIQRIVL			10	1281.79	Default State	4	1283.43	0.02496	0.893394	0.027082	6.83192	0.001012
Nanoluciferase(p00002	183	194	GVSVTPIQRIVL			10	1281.79	Default State	6	1283.05	0.054699	0.507521	0.055699	6.82909	0.007297
Nanoluciferase(p00002	183	194	GVSVTPIQRIVL			10	1281.79	Default State	8	1283.15	0	0.60983	0.010507	6.82254	0
Nanoluciferase(p00002	183	194	GVSVTPIQRIVL			10	1281.79	Default State	10	1283.12	0.013072	0.580147	0.016771	6.82048	6.9343e-05
Nanoluciferase(p00002	183	194	GVSVTPIQRIVL			10	1281.79	Default State	15	1283.11	0.027636	0.569891	0.029566	6.82442	0.001925
Nanoluciferase(p00002	183	194	GVSVTPIQRIVL			10	1281.79	Default State	20	1283.17	0.06139	0.632873	0.062283	6.8242	0.001206
Nanoluciferase(p00002	185	190	SVTPIQ			4	644.361	Default State	0	644.702	0.005473	0	0	4.59214	0.003743
Nanoluciferase(p00002	185	190	SVTPIQ			4	644.361	Default State	0.005	644.844	0.019463	0.141767	0.020218	4.59432	0.000118
Nanoluciferase(p00002	185	190	SVTPIQ			4	644.361	Default State	2	644.881	0.019579	0.178799	0.020329	4.59815	0.001631
Nanoluciferase(p00002	185	190	SVTPIQ			4	644.361	Default State	4	644.895	0.076676	0.193024	0.076871	4.60097	0.001239
Nanoluciferase(p00002	185	190	SVTPIQ			4	644.361	Default State	6	644.855	0.026604	0.152961	0.027161	4.60163	0.004344
Nanoluciferase(p00002	185	190	SVTPIQ			4	644.361	Default State	8	644.864	0	0.161501	0.005473	4.59838	0
Nanoluciferase(p00002	185	190	SVTPIQ			4	644.361	Default State	10	644.891	0.018011	0.188844	0.018825	4.59583	0.000688
Nanoluciferase(p00002	185	190	SVTPIQ			4	644.361	Default State	15	644.889	0.019047	0.186287	0.019817	4.60009	0.001777
Nanoluciferase(p00002	185	190	SVTPIQ			4	644.361	Default State	20	644.926	0.043067	0.22356	0.043413	4.60048	0.001451
Nanoluciferase(p00002	185	194	SVTPIQRIVL			8	1125.7	Default State	0	1126.5	0.001337	0	0	6.65631	0.003112
Nanoluciferase(p00002	185	194	SVTPIQRIVL			8	1125.7	Default State	0.005	1126.78	0.022523	0.286386	0.022563	6.65993	0.001459
Nanoluciferase(p00002	185	194	SVTPIQRIVL			8	1125.7	Default State	2	1126.8	0.019447	0.299922	0.019493	6.66261	0.001833
Nanoluciferase(p00002	185	194	SVTPIQRIVL			8	1125.7	Default State	4	1126.86	0.005945	0.365245	0.006094	6.67033	0.000821
Nanoluciferase(p00002	185	194	SVTPIQRIVL			8	1125.7	Default State	6	1126.78	0.015072	0.282357	0.015132	6.66589	0.005448
Nanoluciferase(p00002	185	194	SVTPIQRIVL			8	1125.7	Default State	8	1126.79	0	0.296108	0.001337	6.66139	0
Nanoluciferase(p00002	185	194	SVTPIQRIVL			8	1125.7	Default State	10	1126.77	0.027186	0.277775	0.027219	6.65934	8.08326e-05
Nanoluciferase(p00002	185	194	SVTPIQRIVL			8	1125.7	Default State	15	1126.81	0.006667	0.312586	0.0068	6.66287	0.001136
Nanoluciferase(p00002	185	194	SVTPIQRIVL			8	1125.7	Default State	20	1126.81	0.019449	0.315805	0.019495	6.66331	0.001935
Nanoluciferase(p00002	191	200	RIVLSGENGL			9	1057.6	Default State	0	1058.36	0.02069	0	0	5.76682	0.000797
Nanoluciferase(p00002	191	200	RIVLSGENGL			9	1057.6	Default State	0.005	1059.08	0.046114	0.71483	0.050542	5.77036	0.000458
Nanoluciferase(p00002	191	200	RIVLSGENGL			9	1057.6	Default State	2	1059.21	0.019156	0.841197	0.028196	5.7732	0.001819
Nanoluciferase(p00002	191	200	RIVLSGENGL			9	1057.6	Default State	4	1059.18	0.015354	0.817985	0.025764	5.77685	0.001576
Nanoluciferase(p00002	191	200	RIVLSGENGL			9	1057.6	Default State	6	1059.07	0.02749	0.7086	0.034406	5.76629	0.00359
Nanoluciferase(p00002	191	200	RIVLSGENGL			9	1057.6	Default State	8	1059.2	0	0.830543	0.02069	5.77073	0
Nanoluciferase(p00002	191	200	RIVLSGENGL			9	1057.6	Default State	10	1059.09	0.029823	0.725903	0.036297	5.76781	0.000397
Nanoluciferase(p00002	191	200	RIVLSGENGL			9	1057.6	Default State	15	1059.11	0.020635	0.742883	0.029221	5.77083	0.00154
Nanoluciferase(p00002	191	200	RIVLSGENGL			9	1057.6	Default State	20	1059.14	0.014229	0.772893	0.02511	5.76782	0.00557
Nanoluciferase(p00002	191	204	RIVLSGENGLKIDI			13	1526.89	Default State	0	1527.82	0.024971	0	0	6.51183	0.000804
Nanoluciferase(p00002	191	204	RIVLSGENGLKIDI			13	1526.89	Default State	0.005	1528.4	0.018777	0.580814	0.031243	6.51971	5.11217e-05
Nanoluciferase(p00002	191	204	RIVLSGENGLKIDI			13	1526.89	Default State	2	1528.52	0.029573	0.702587	0.038706	6.52614	0.001553
Nanoluciferase(p00002	191	204	RIVLSGENGLKIDI			13	1526.89	Default State	4	1528.61	0.654508	0.787967	0.654984	6.53282	0.003867
Nanoluciferase(p00002	191	204	RIVLSGENGLKIDI			13	1526.89	Default State	6	1528.4	0.0201	0.578104	0.032056	6.52223	0.001044
Nanoluciferase(p00002	191	204	RIVLSGENGLKIDI			13	1526.89	Default State	8	1528.48	0	0.659766	0.024971	6.52092	0
Nanoluciferase(p00002	191	204	RIVLSGENGLKIDI			13	1526.89	Default State	10	1528.46	0.007875	0.63787	0.026183	6.52073	0.001271
Nanoluciferase(p00002	191	204	RIVLSGENGLKIDI			13	1526.89	Default State	15	1528.44	0.009409	0.618372	0.026685	6.52444	0.000765
Nanoluciferase(p00002	191	204	RIVLSGENGLKIDI			13	1526.89	Default State	20	1528.57	0.023308	0.754616	0.034159	6.52072	0.005136
Nanoluciferase(p00002	195	200	SGENGL			5	576.262	Default State	0	576.554	0.022499	0	0	4.71743	0.001916
Nanoluciferase(p00002	195	200	SGENGL			5	576.262	Default State	0.005	577.001	0.013934	0.446699	0.026464	4.72199	0.000363
Nanoluciferase(p00002	195	200	SGENGL			5	576.262	Default State	2	577.106	0.002764	0.551555	0.022668	4.72525	0.000827
Nanoluciferase(p00002	195	200	SGENGL			5	576.262	Default State	4	577.065	0.015544	0.511219	0.027346	4.72737	0.001274
Nanoluciferase(p00002	195	200	SGENGL			5	576.262	Default State	6	577.024	0.026638	0.469628	0.034869	4.71123	0.015322
Nanoluciferase(p00002	195	200	SGENGL			5	576.262	Default State	8	577.063	0	0.509184	0.022499	4.72474	0
Nanoluciferase(p00002	195	200	SGENGL			5	576.262	Default State	10	577.037	0.022804	0.482865	0.032035	4.72289	0.000298
Nanoluciferase(p00002	195	200	SGENGL			5	576.262	Default State	15	577.05	0.018072	0.496399	0.028858	4.72684	0.001651
Nanoluciferase(p00002	195	200	SGENGL			5	576.262	Default State	20	577.064	0.017904	0.510435	0.028753	4.71874	0.011323
Nanoluciferase(p00002	195	204	SGENGLKIDI			9	1045.55	Default State	0	1046.45	0.007593	0	0	6.26857	0.000756
Nanoluciferase(p00002	195	204	SGENGLKIDI			9	1045.55	Default State	0.005	1046.86	0.004157	0.415482	0.008656	6.27845	0.000935
Nanoluciferase(p00002	195	204	SGENGLKIDI			9	1045.55	Default State	2	1046.89	0.039861	0.439983	0.040578	6.2797	0.00248
Nanoluciferase(p00002	195	204	SGENGLKIDI			9	1045.55	Default State	4	1046.82	0	0.367143	0.007593	6.28081	0
Nanoluciferase(p00002	195	204	SGENGLKIDI			9	1045.55	Default State	6	1046.88	0.007545	0.43039	0.010704	6.27677	0.00114
Nanoluciferase(p00002	195	204	SGENGLKIDI			9	1045.55	Default State	8	1046.88	0	0.432004	0.007593	6.27942	0
Nanoluciferase(p00002	195	204	SGENGLKIDI			9	1045.55	Default State	10	1046.89	0.058273	0.444363	0.058766	6.27447	0.000852
Nanoluciferase(p00002	195	204	SGENGLKIDI			9	1045.55	Default State	15	1046.89	0.004253	0.441541	0.008703	6.2786	0.001986
Nanoluciferase(p00002	195	204	SGENGLKIDI			9	1045.55	Default State	20	1046.9	0.022186	0.454198	0.023449	6.27513	0.005006
Nanoluciferase(p00002	201	217	KIDIHVIIPYEGLSGDQ			15	1897.01	Default State	0	1897.99	0.00919	0	0	6.57517	0.000245
Nanoluciferase(p00002	201	217	KIDIHVIIPYEGLSGDQ			15	1897.01	Default State	0.005	1898.96	0.014582	0.972685	0.017236	6.58146	0.0005
Nanoluciferase(p00002	201	217	KIDIHVIIPYEGLSGDQ			15	1897.01	Default State	2	1899.17	0.039991	1.17638	0.041034	6.58497	0.001284
Nanoluciferase(p00002	201	217	KIDIHVIIPYEGLSGDQ			15	1897.01	Default State	4	1899.1	0.248697	1.10423	0.248866	6.59049	0.000106
Nanoluciferase(p00002	201	217	KIDIHVIIPYEGLSGDQ			15	1897.01	Default State	6	1898.97	0.063806	0.976861	0.064465	6.58639	0.004563
Nanoluciferase(p00002	201	217	KIDIHVIIPYEGLSGDQ			15	1897.01	Default State	8	1898.95	0	0.958699	0.00919	6.58256	0
Nanoluciferase(p00002	201	217	KIDIHVIIPYEGLSGDQ			15	1897.01	Default State	10	1898.94	0.041833	0.950107	0.04283	6.58132	0.000751
Nanoluciferase(p00002	201	217	KIDIHVIIPYEGLSGDQ			15	1897.01	Default State	15	1899.02	0.023434	1.02591	0.025172	6.58525	0.001157
Nanoluciferase(p00002	201	217	KIDIHVIIPYEGLSGDQ			15	1897.01	Default State	20	1899.05	0.054609	1.06239	0.055377	6.58409	0.003528
Nanoluciferase(p00002	201	224	KIDIHVIIPYEGLSGDQMGQIEKI			22	2696.43	Default State	0	2698.03	0.005031	0	0	6.79499	0.000109
Nanoluciferase(p00002	201	224	KIDIHVIIPYEGLSGDQMGQIEKI			22	2696.43	Default State	0.005	2699.13	0.020037	1.09711	0.020659	6.79775	0.000827
Nanoluciferase(p00002	201	224	KIDIHVIIPYEGLSGDQMGQIEKI			22	2696.43	Default State	2	2699.2	0.144376	1.16248	0.144463	6.80183	0.002684
Nanoluciferase(p00002	201	224	KIDIHVIIPYEGLSGDQMGQIEKI			22	2696.43	Default State	4	2699.28	0	1.24949	0.005031	6.8113	0
Nanoluciferase(p00002	201	224	KIDIHVIIPYEGLSGDQMGQIEKI			22	2696.43	Default State	6	2699.09	0.045363	1.05885	0.045641	6.80184	0.002926
Nanoluciferase(p00002	201	224	KIDIHVIIPYEGLSGDQMGQIEKI			22	2696.43	Default State	8	2699.2	0	1.16959	0.005031	6.80148	0
Nanoluciferase(p00002	201	224	KIDIHVIIPYEGLSGDQMGQIEKI			22	2696.43	Default State	10	2699.13	0.095237	1.10088	0.09537	6.79961	0.000217
Nanoluciferase(p00002	201	224	KIDIHVIIPYEGLSGDQMGQIEKI			22	2696.43	Default State	15	2699.13	0.029955	1.09498	0.030375	6.80303	0.001618
Nanoluciferase(p00002	201	224	KIDIHVIIPYEGLSGDQMGQIEKI			22	2696.43	Default State	20	2699.15	0.030902	1.12113	0.031308	6.80055	0.002486
Nanoluciferase(p00002	214	224	SGDQMGQIEKI			10	1205.58	Default State	0	1206.15	0.026386	0	0	5.69978	0.001602
Nanoluciferase(p00002	214	224	SGDQMGQIEKI			10	1205.58	Default State	0.005	1206.56	0	0.412361	0.026386	5.70723	0
Nanoluciferase(p00002	214	224	SGDQMGQIEKI			10	1205.58	Default State	2	1206.53	0	0.381642	0.026386	5.70422	0
Nanoluciferase(p00002	214	224	SGDQMGQIEKI			10	1205.58	Default State	4	1206.5	0.002406	0.353447	0.026495	5.71249	0.000121
Nanoluciferase(p00002	214	224	SGDQMGQIEKI			10	1205.58	Default State	6	1206.49	0.023746	0.338169	0.035498	5.69727	0.008562
Nanoluciferase(p00002	214	224	SGDQMGQIEKI			10	1205.58	Default State	8	1206.49	0	0.336863	0.026386	5.70677	0
Nanoluciferase(p00002	214	224	SGDQMGQIEKI			10	1205.58	Default State	10	1206.62	0	0.469263	0.026386	5.70267	0
Nanoluciferase(p00002	214	224	SGDQMGQIEKI			10	1205.58	Default State	15	1206.49	0.023786	0.34044	0.035524	5.70734	0.001493
Nanoluciferase(p00002	214	224	SGDQMGQIEKI			10	1205.58	Default State	20	1206.51	0.049909	0.362787	0.056454	5.69874	0.008019
Nanoluciferase(p00002	214	225	SGDQMGQIEKIF			11	1352.65	Default State	0	1353.37	0.011587	0	0	6.94788	0.002022
Nanoluciferase(p00002	214	225	SGDQMGQIEKIF			11	1352.65	Default State	0.005	1353.72	3.39412e-05	0.346822	0.011587	6.9509	0.001155
Nanoluciferase(p00002	214	225	SGDQMGQIEKIF			11	1352.65	Default State	2	1353.75	0.023645	0.380569	0.026331	6.95323	0.00124
Nanoluciferase(p00002	214	225	SGDQMGQIEKIF			11	1352.65	Default State	4	1353.7	0.033132	0.33365	0.0351	6.96195	0.000316
Nanoluciferase(p00002	214	225	SGDQMGQIEKIF			11	1352.65	Default State	6	1353.71	0.035909	0.340698	0.037732	6.9479	0.004152
Nanoluciferase(p00002	214	225	SGDQMGQIEKIF			11	1352.65	Default State	8	1353.72	0	0.346926	0.011587	6.95269	0
Nanoluciferase(p00002	214	225	SGDQMGQIEKIF			11	1352.65	Default State	10	1353.71	0	0.342616	0.011587	6.9512	0
Nanoluciferase(p00002	214	225	SGDQMGQIEKIF			11	1352.65	Default State	15	1353.68	0.025367	0.313715	0.027888	6.95406	0.000414
Nanoluciferase(p00002	214	225	SGDQMGQIEKIF			11	1352.65	Default State	20	1353.68	0.014726	0.312001	0.018738	6.95012	0.005685
Nanoluciferase(p00002	218	225	MGQIEKIF			7	965.513	Default State	0	966.205	0.009257	0	0	6.60389	0.001275
Nanoluciferase(p00002	218	225	MGQIEKIF			7	965.513	Default State	0.005	966.333	0.010287	0.128802	0.013839	6.61659	0.001299
Nanoluciferase(p00002	218	225	MGQIEKIF			7	965.513	Default State	2	966.316	0.012679	0.11115	0.015699	6.61923	0.000391
Nanoluciferase(p00002	218	225	MGQIEKIF			7	965.513	Default State	4	966.301	0.016111	0.096525	0.018581	6.6265	0.001325
Nanoluciferase(p00002	218	225	MGQIEKIF			7	965.513	Default State	6	966.312	0.005244	0.107008	0.010639	6.6108	0.004631
Nanoluciferase(p00002	218	225	MGQIEKIF			7	965.513	Default State	8	966.346	0	0.141256	0.009257	6.61703	0
Nanoluciferase(p00002	218	225	MGQIEKIF			7	965.513	Default State	10	966.321	0.029289	0.116259	0.030717	6.61542	0.000493
Nanoluciferase(p00002	218	225	MGQIEKIF			7	965.513	Default State	15	966.344	0.006028	0.13925	0.011047	6.61832	0.001094
Nanoluciferase(p00002	218	225	MGQIEKIF			7	965.513	Default State	20	966.352	0.018681	0.147184	0.020849	6.61334	0.007004
Nanoluciferase(p00002	221	240	IEKIFKVVYPVDDHHFKVIL			18	2439.38	Default State	0	2443.41	0.056048	0	0	6.35367	0.003611
Nanoluciferase(p00002	221	240	IEKIFKVVYPVDDHHFKVIL			18	2439.38	Default State	0.005	2444.22	0.026982	0.816906	0.062205	6.36561	0.000324
Nanoluciferase(p00002	221	240	IEKIFKVVYPVDDHHFKVIL			18	2439.38	Default State	2	2444.28	0.013905	0.870091	0.057747	6.36447	0.001183
Nanoluciferase(p00002	221	240	IEKIFKVVYPVDDHHFKVIL			18	2439.38	Default State	4	2444.36	0.003706	0.956482	0.056171	6.37027	0.000137
Nanoluciferase(p00002	221	240	IEKIFKVVYPVDDHHFKVIL			18	2439.38	Default State	6	2444.02	0.134361	0.617013	0.145582	6.35183	0.00849
Nanoluciferase(p00002	221	240	IEKIFKVVYPVDDHHFKVIL			18	2439.38	Default State	8	2444.11	0	0.701397	0.056048	6.36074	0
Nanoluciferase(p00002	221	240	IEKIFKVVYPVDDHHFKVIL			18	2439.38	Default State	10	2444.2	0.079118	0.793419	0.096959	6.3524	0.005267
Nanoluciferase(p00002	221	240	IEKIFKVVYPVDDHHFKVIL			18	2439.38	Default State	15	2444.08	0.014928	0.669873	0.058002	6.35978	0.000793
Nanoluciferase(p00002	221	240	IEKIFKVVYPVDDHHFKVIL			18	2439.38	Default State	20	2444.39	0.037103	0.983345	0.067216	6.34609	0.014044
Nanoluciferase(p00002	225	240	FKVVYPVDDHHFKVIL			14	1956.07	Default State	0	1957.29	0.048671	0	0	6.24258	0.000827
Nanoluciferase(p00002	225	240	FKVVYPVDDHHFKVIL			14	1956.07	Default State	0.005	1957.46	0.029952	0.161844	0.057148	6.25144	0.001267
Nanoluciferase(p00002	225	240	FKVVYPVDDHHFKVIL			14	1956.07	Default State	2	1957.53	0.010917	0.239435	0.04988	6.25141	0.000817
Nanoluciferase(p00002	225	240	FKVVYPVDDHHFKVIL			14	1956.07	Default State	4	1957.49	0.03713	0.197369	0.061217	6.26132	0.000622
Nanoluciferase(p00002	225	240	FKVVYPVDDHHFKVIL			14	1956.07	Default State	6	1957.45	0.022532	0.160926	0.053633	6.24922	0.000393
Nanoluciferase(p00002	225	240	FKVVYPVDDHHFKVIL			14	1956.07	Default State	8	1957.46	2.27374e-13	0.169758	0.048671	6.24985	0
Nanoluciferase(p00002	225	240	FKVVYPVDDHHFKVIL			14	1956.07	Default State	10	1957.44	0.090914	0.14721	0.103122	6.24697	6.18723e-05
Nanoluciferase(p00002	225	240	FKVVYPVDDHHFKVIL			14	1956.07	Default State	15	1957.41	0.081507	0.117811	0.094933	6.24888	0.003116
Nanoluciferase(p00002	225	240	FKVVYPVDDHHFKVIL			14	1956.07	Default State	20	1957.39	0.028324	0.091779	0.056312	6.24461	0.004503
Nanoluciferase(p00002	225	245	FKVVYPVDDHHFKVILHYGTL			19	2527.35	Default State	0	2528.88	0.038092	0	0	6.23687	0.002483
Nanoluciferase(p00002	225	245	FKVVYPVDDHHFKVILHYGTL			19	2527.35	Default State	0.005	2529.58	0.010317	0.701656	0.039464	6.24371	0.002423
Nanoluciferase(p00002	225	245	FKVVYPVDDHHFKVILHYGTL			19	2527.35	Default State	2	2529.62	0.052589	0.734032	0.064935	6.24294	0.001443
Nanoluciferase(p00002	225	245	FKVVYPVDDHHFKVILHYGTL			19	2527.35	Default State	4	2529.63	0.037366	0.749874	0.053359	6.24648	0.000751
Nanoluciferase(p00002	225	245	FKVVYPVDDHHFKVILHYGTL			19	2527.35	Default State	6	2529.54	0.060768	0.652284	0.07172	6.23984	0.003205
Nanoluciferase(p00002	225	245	FKVVYPVDDHHFKVILHYGTL			19	2527.35	Default State	8	2529.59	0.029693	0.702264	0.048298	6.2371	6.40919e-05
Nanoluciferase(p00002	225	245	FKVVYPVDDHHFKVILHYGTL			19	2527.35	Default State	10	2529.56	0.064768	0.682056	0.075139	6.23673	0.002811
Nanoluciferase(p00002	225	245	FKVVYPVDDHHFKVILHYGTL			19	2527.35	Default State	15	2529.59	0.019146	0.703149	0.042633	6.23897	0.004471
Nanoluciferase(p00002	225	245	FKVVYPVDDHHFKVILHYGTL			19	2527.35	Default State	20	2529.6	0.038091	0.718177	0.05387	6.23469	0.007069
Nanoluciferase(p00002	230	240	PVDDHHFKVIL			9	1319.71	Default State	0	1320.36	0.005468	0	0	5.8242	0.00246
Nanoluciferase(p00002	230	240	PVDDHHFKVIL			9	1319.71	Default State	0.005	1320.49	0.00564	0.127958	0.007856	5.83369	0.000408
Nanoluciferase(p00002	230	240	PVDDHHFKVIL			9	1319.71	Default State	2	1320.5	0.003712	0.146138	0.006609	5.835	0.001734
Nanoluciferase(p00002	230	240	PVDDHHFKVIL			9	1319.71	Default State	4	1320.48	0.011522	0.118871	0.012754	5.83886	0.001564
Nanoluciferase(p00002	230	240	PVDDHHFKVIL			9	1319.71	Default State	6	1320.49	0.025697	0.130169	0.026273	5.83109	0.001482
Nanoluciferase(p00002	230	240	PVDDHHFKVIL			9	1319.71	Default State	8	1320.53	0	0.170035	0.005468	5.83312	0
Nanoluciferase(p00002	230	240	PVDDHHFKVIL			9	1319.71	Default State	10	1320.49	0.028246	0.13413	0.02877	5.82897	0.000522
Nanoluciferase(p00002	230	240	PVDDHHFKVIL			9	1319.71	Default State	15	1320.5	0.012705	0.1425	0.013831	5.83284	0.00178
Nanoluciferase(p00002	230	240	PVDDHHFKVIL			9	1319.71	Default State	20	1320.48	0.02363	0.11957	0.024254	5.82923	0.006307
Nanoluciferase(p00002	246	254	VIDGVTPNM			7	945.471	Default State	0	945.781	0	0	0	5.62677	0
Nanoluciferase(p00002	246	254	VIDGVTPNM			7	945.471	Default State	0.005	946.373	0.024236	0.591257	0.024236	5.64387	0.001706
Nanoluciferase(p00002	246	254	VIDGVTPNM			7	945.471	Default State	2	946.271	0	0.489588	0	5.64991	0
Nanoluciferase(p00002	246	254	VIDGVTPNM			7	945.471	Default State	4	946.169	0.057903	0.387589	0.057903	5.65348	0.001158
Nanoluciferase(p00002	246	254	VIDGVTPNM			7	945.471	Default State	6	946.099	0.043481	0.31715	0.043481	5.64519	1.11961e-05
Nanoluciferase(p00002	246	254	VIDGVTPNM			7	945.471	Default State	8	946.042	0	0.261061	0	5.64139	0
Nanoluciferase(p00002	246	254	VIDGVTPNM			7	945.471	Default State	10	946.029	0.046408	0.248042	0.046408	5.64243	0.00014
Nanoluciferase(p00002	246	254	VIDGVTPNM			7	945.471	Default State	15	945.935	0.033173	0.153867	0.033173	5.64731	0.001122
Nanoluciferase(p00002	246	254	VIDGVTPNM			7	945.471	Default State	20	945.951	0.08148	0.169192	0.08148	5.61977	0.000126
Nanoluciferase(p00002	255	266	IDYFGRPYEGIA			10	1400.68	Default State	0	1401.59	0.010989	0	0	6.70957	0.00124
Nanoluciferase(p00002	255	266	IDYFGRPYEGIA			10	1400.68	Default State	0.005	1402.42	0.003672	0.835185	0.011587	6.71896	0.002549
Nanoluciferase(p00002	255	266	IDYFGRPYEGIA			10	1400.68	Default State	2	1402.56	0.018241	0.971464	0.021296	6.72122	0.000475
Nanoluciferase(p00002	255	266	IDYFGRPYEGIA			10	1400.68	Default State	4	1402.62	0.115251	1.02827	0.115774	6.72743	0.001822
Nanoluciferase(p00002	255	266	IDYFGRPYEGIA			10	1400.68	Default State	6	1402.39	0.097992	0.798296	0.098606	6.70696	0.011905
Nanoluciferase(p00002	255	266	IDYFGRPYEGIA			10	1400.68	Default State	8	1402.43	0	0.846462	0.010989	6.71954	0
Nanoluciferase(p00002	255	266	IDYFGRPYEGIA			10	1400.68	Default State	10	1402.4	0.001525	0.813237	0.011095	6.71707	0.000468
Nanoluciferase(p00002	255	266	IDYFGRPYEGIA			10	1400.68	Default State	15	1402.39	0.007946	0.798583	0.013561	6.72025	0.002451
Nanoluciferase(p00002	255	266	IDYFGRPYEGIA			10	1400.68	Default State	20	1402.37	0	0.781891	0.010989	6.70074	0
Nanoluciferase(p00002	255	267	IDYFGRPYEGIAV			11	1499.75	Default State	0	1500.59	0.017092	0	0	7.03671	0.000312
Nanoluciferase(p00002	255	267	IDYFGRPYEGIAV			11	1499.75	Default State	0.005	1501.51	0.016438	0.922021	0.023714	7.04416	0.001748
Nanoluciferase(p00002	255	267	IDYFGRPYEGIAV			11	1499.75	Default State	2	1501.59	0.017029	1.00823	0.024127	7.0467	0.000772
Nanoluciferase(p00002	255	267	IDYFGRPYEGIAV			11	1499.75	Default State	4	1501.71	0.012399	1.12492	0.021116	7.05344	0.000872
Nanoluciferase(p00002	255	267	IDYFGRPYEGIAV			11	1499.75	Default State	6	1501.48	0.079806	0.898173	0.081616	7.03735	0.005775
Nanoluciferase(p00002	255	267	IDYFGRPYEGIAV			11	1499.75	Default State	8	1501.54	0	0.953023	0.017092	7.04544	0
Nanoluciferase(p00002	255	267	IDYFGRPYEGIAV			11	1499.75	Default State	10	1501.5	0.02644	0.916136	0.031484	7.04318	0.000224
Nanoluciferase(p00002	255	267	IDYFGRPYEGIAV			11	1499.75	Default State	15	1501.49	0.035926	0.903086	0.039785	7.04584	0.001649
Nanoluciferase(p00002	255	267	IDYFGRPYEGIAV			11	1499.75	Default State	20	1501.53	0.08644	0.944864	0.088114	7.0393	0.006583
Nanoluciferase(p00002	258	264	FGRPYEG			5	825.389	Default State	0	826.069	0.002887	0	0	4.74399	1.91053e-05
Nanoluciferase(p00002	258	264	FGRPYEG			5	825.389	Default State	0.005	826.423	0.003778	0.35402	0.004755	4.75127	0.001209
Nanoluciferase(p00002	258	264	FGRPYEG			5	825.389	Default State	2	826.477	0.000617	0.408107	0.002952	4.75503	0.002099
Nanoluciferase(p00002	258	264	FGRPYEG			5	825.389	Default State	4	826.57	0.008284	0.500609	0.008773	4.75518	0.00229
Nanoluciferase(p00002	258	264	FGRPYEG			5	825.389	Default State	6	826.415	0.005221	0.346236	0.005966	4.73871	0.015418
Nanoluciferase(p00002	258	264	FGRPYEG			5	825.389	Default State	8	826.431	0	0.361725	0.002887	4.752	0
Nanoluciferase(p00002	258	264	FGRPYEG			5	825.389	Default State	10	826.448	0.010458	0.378681	0.010849	4.75103	0.000139
Nanoluciferase(p00002	258	264	FGRPYEG			5	825.389	Default State	15	826.427	0.000153	0.358322	0.002891	4.75538	0.001093
Nanoluciferase(p00002	258	264	FGRPYEG			5	825.389	Default State	20	826.449	0.031966	0.380482	0.032096	4.74311	0.012701
Nanoluciferase(p00002	258	266	FGRPYEGIA			7	1009.51	Default State	0	1010.22	0.01367	0	0	5.60698	0.000163
Nanoluciferase(p00002	258	266	FGRPYEGIA			7	1009.51	Default State	0.005	1010.58	0.000882	0.368645	0.013698	5.61439	0.001414
Nanoluciferase(p00002	258	266	FGRPYEGIA			7	1009.51	Default State	2	1010.66	0.016322	0.440915	0.02129	5.6151	0.001409
Nanoluciferase(p00002	258	266	FGRPYEGIA			7	1009.51	Default State	4	1010.71	0.040844	0.496763	0.043071	5.61869	0.001033
Nanoluciferase(p00002	258	266	FGRPYEGIA			7	1009.51	Default State	6	1010.56	0.031305	0.34522	0.034159	5.6044	0.009742
Nanoluciferase(p00002	258	266	FGRPYEGIA			7	1009.51	Default State	8	1010.59	1.13687e-13	0.369236	0.01367	5.61358	0
Nanoluciferase(p00002	258	266	FGRPYEGIA			7	1009.51	Default State	10	1010.62	0.016855	0.401919	0.021701	5.6114	0.000961
Nanoluciferase(p00002	258	266	FGRPYEGIA			7	1009.51	Default State	15	1010.58	0.00126	0.360518	0.013728	5.61437	0.001603
Nanoluciferase(p00002	258	266	FGRPYEGIA			7	1009.51	Default State	20	1010.6	0.036857	0.380858	0.03931	5.60681	0.009489
Nanoluciferase(p00002	258	267	FGRPYEGIAV			8	1108.58	Default State	0	1109.29	0.014624	0	0	6.16201	0.000444
Nanoluciferase(p00002	258	267	FGRPYEGIAV			8	1108.58	Default State	0.005	1109.66	0.004533	0.367799	0.015311	6.16652	6.54415e-05
Nanoluciferase(p00002	258	267	FGRPYEGIAV			8	1108.58	Default State	2	1109.74	0.016355	0.448363	0.02194	6.17154	0.001909
Nanoluciferase(p00002	258	267	FGRPYEGIAV			8	1108.58	Default State	4	1109.79	0.026025	0.494405	0.029853	6.17621	0.000281
Nanoluciferase(p00002	258	267	FGRPYEGIAV			8	1108.58	Default State	6	1109.64	0.018036	0.345682	0.02322	6.16418	0.004289
Nanoluciferase(p00002	258	267	FGRPYEGIAV			8	1108.58	Default State	8	1109.65	0	0.363258	0.014624	6.16965	0
Nanoluciferase(p00002	258	267	FGRPYEGIAV			8	1108.58	Default State	10	1109.67	0.013433	0.378918	0.019857	6.16746	0.000633
Nanoluciferase(p00002	258	267	FGRPYEGIAV			8	1108.58	Default State	15	1109.64	0.011076	0.345876	0.018345	6.16971	0.001923
Nanoluciferase(p00002	258	267	FGRPYEGIAV			8	1108.58	Default State	20	1109.66	0.029623	0.366278	0.033036	6.16406	0.006199
Nanoluciferase(p00002	258	268	FGRPYEGIAVF			9	1255.65	Default State	0	1256.57	0.010798	0	0	7.23192	0.000894
Nanoluciferase(p00002	258	268	FGRPYEGIAVF			9	1255.65	Default State	0.005	1257.06	0.030074	0.482633	0.031954	7.24187	0.002374
Nanoluciferase(p00002	258	268	FGRPYEGIAVF			9	1255.65	Default State	2	1257.09	0.002225	0.520007	0.011024	7.24265	0.001445
Nanoluciferase(p00002	258	268	FGRPYEGIAVF			9	1255.65	Default State	4	1257.2	0.024291	0.624381	0.026583	7.25484	0.000683
Nanoluciferase(p00002	258	268	FGRPYEGIAVF			9	1255.65	Default State	6	1257.03	0.030457	0.45655	0.032314	7.23639	0.004278
Nanoluciferase(p00002	258	268	FGRPYEGIAVF			9	1255.65	Default State	8	1257.1	0	0.524728	0.010798	7.24238	0
Nanoluciferase(p00002	258	268	FGRPYEGIAVF			9	1255.65	Default State	10	1257.06	0.031578	0.486137	0.033373	7.23941	0.000795
Nanoluciferase(p00002	258	268	FGRPYEGIAVF			9	1255.65	Default State	15	1257.05	0.010631	0.47986	0.015153	7.24313	0.000943
Nanoluciferase(p00002	258	268	FGRPYEGIAVF			9	1255.65	Default State	20	1257.07	0.015916	0.492826	0.019233	7.23669	0.008053
Nanoluciferase(p00002	265	287	IAVFDGKKITVTGTLWNGNKIID			22	2503.39	Default State	0	2504.76	0.05645	0	0	6.44176	0.001821
Nanoluciferase(p00002	265	287	IAVFDGKKITVTGTLWNGNKIID			22	2503.39	Default State	0.005	2505.8	0.069218	1.04288	0.089318	6.45423	0.001479
Nanoluciferase(p00002	265	287	IAVFDGKKITVTGTLWNGNKIID			22	2503.39	Default State	2	2505.76	0	1.00127	0.05645	6.43771	0
Nanoluciferase(p00002	265	287	IAVFDGKKITVTGTLWNGNKIID			22	2503.39	Default State	4	2505.8	0.04827	1.03964	0.074274	6.45909	0.003841
Nanoluciferase(p00002	265	287	IAVFDGKKITVTGTLWNGNKIID			22	2503.39	Default State	6	2505.62	0.036306	0.862803	0.067118	6.45256	0.002029
Nanoluciferase(p00002	265	287	IAVFDGKKITVTGTLWNGNKIID			22	2503.39	Default State	8	2505.62	0	0.867054	0.05645	6.45335	0
Nanoluciferase(p00002	265	287	IAVFDGKKITVTGTLWNGNKIID			22	2503.39	Default State	10	2505.65	0.009382	0.896269	0.057225	6.45128	0.000546
Nanoluciferase(p00002	265	287	IAVFDGKKITVTGTLWNGNKIID			22	2503.39	Default State	15	2505.54	0.104507	0.778262	0.118779	6.45405	0.00073
Nanoluciferase(p00002	265	287	IAVFDGKKITVTGTLWNGNKIID			22	2503.39	Default State	20	2505.43	0.164218	0.677474	0.17365	6.45319	0.001078
Nanoluciferase(p00002	267	287	VFDGKKITVTGTLWNGNKIID			20	2319.27	Default State	0	2320.6	0	0	0	6.15754	0
Nanoluciferase(p00002	267	287	VFDGKKITVTGTLWNGNKIID			20	2319.27	Default State	0.005	2321.26	0.013222	0.661564	0.013222	6.16645	0.000457
Nanoluciferase(p00002	267	287	VFDGKKITVTGTLWNGNKIID			20	2319.27	Default State	2	2321.28	0.037099	0.682542	0.037099	6.1691	0.000883
Nanoluciferase(p00002	267	287	VFDGKKITVTGTLWNGNKIID			20	2319.27	Default State	6	2321.13	0.015994	0.534602	0.015994	6.16616	0.002661
Nanoluciferase(p00002	267	287	VFDGKKITVTGTLWNGNKIID			20	2319.27	Default State	8	2321.27	0	0.665226	0	6.16942	0
Nanoluciferase(p00002	267	287	VFDGKKITVTGTLWNGNKIID			20	2319.27	Default State	10	2321.19	0.072293	0.585072	0.072293	6.16502	0.000209
Nanoluciferase(p00002	267	287	VFDGKKITVTGTLWNGNKIID			20	2319.27	Default State	15	2321.12	0.024335	0.518432	0.024335	6.16636	0.00235
Nanoluciferase(p00002	267	287	VFDGKKITVTGTLWNGNKIID			20	2319.27	Default State	20	2321.17	0.024192	0.568704	0.024192	6.16209	0.005665
Nanoluciferase(p00002	267	288	VFDGKKITVTGTLWNGNKIIDE			21	2448.31	Default State	0	2449.71	0.021531	0	0	6.1714	0.001083
Nanoluciferase(p00002	267	288	VFDGKKITVTGTLWNGNKIIDE			21	2448.31	Default State	0.005	2450.72	0.12708	1.00812	0.128891	6.17896	0.000678
Nanoluciferase(p00002	267	288	VFDGKKITVTGTLWNGNKIIDE			21	2448.31	Default State	2	2450.87	0.039021	1.15954	0.044568	6.18194	0.003148
Nanoluciferase(p00002	267	288	VFDGKKITVTGTLWNGNKIIDE			21	2448.31	Default State	6	2450.6	0.00183	0.893291	0.021609	6.18051	0.002397
Nanoluciferase(p00002	267	288	VFDGKKITVTGTLWNGNKIIDE			21	2448.31	Default State	8	2450.62	0	0.905467	0.021531	6.18291	0
Nanoluciferase(p00002	267	288	VFDGKKITVTGTLWNGNKIIDE			21	2448.31	Default State	10	2450.63	0.009664	0.919481	0.023601	6.17997	0.001195
Nanoluciferase(p00002	267	288	VFDGKKITVTGTLWNGNKIIDE			21	2448.31	Default State	15	2450.53	0.00771	0.816045	0.02287	6.18279	0.002771
Nanoluciferase(p00002	267	288	VFDGKKITVTGTLWNGNKIIDE			21	2448.31	Default State	20	2450.47	0.018906	0.760385	0.028653	6.17738	0.005774
Nanoluciferase(p00002	268	287	FDGKKITVTGTLWNGNKIID			19	2220.2	Default State	0	2221.62	0.018154	0	0	6.17595	0.001893
Nanoluciferase(p00002	268	287	FDGKKITVTGTLWNGNKIID			19	2220.2	Default State	0.005	2222.2	0.042543	0.582318	0.046254	6.18647	0.003194
Nanoluciferase(p00002	268	287	FDGKKITVTGTLWNGNKIID			19	2220.2	Default State	2	2222.3	0.047766	0.680129	0.0511	6.18622	0.001654
Nanoluciferase(p00002	268	287	FDGKKITVTGTLWNGNKIID			19	2220.2	Default State	4	2222.33	0.002223	0.708861	0.018289	6.19167	0.001711
Nanoluciferase(p00002	268	287	FDGKKITVTGTLWNGNKIID			19	2220.2	Default State	6	2222.13	0.063797	0.514037	0.066329	6.18177	0.001745
Nanoluciferase(p00002	268	287	FDGKKITVTGTLWNGNKIID			19	2220.2	Default State	8	2222.13	0	0.514647	0.018154	6.18648	0
Nanoluciferase(p00002	268	287	FDGKKITVTGTLWNGNKIID			19	2220.2	Default State	10	2222.21	0.020451	0.590137	0.027346	6.17925	0.002499
Nanoluciferase(p00002	268	287	FDGKKITVTGTLWNGNKIID			19	2220.2	Default State	15	2222.15	0.069159	0.532549	0.071502	6.1817	0.005275
Nanoluciferase(p00002	268	287	FDGKKITVTGTLWNGNKIID			19	2220.2	Default State	20	2222.14	0.029157	0.517731	0.034347	6.17485	0.00657
Nanoluciferase(p00002	268	288	FDGKKITVTGTLWNGNKIIDE			20	2349.24	Default State	0	2350.61	0.001575	0	0	6.19595	0.001107
Nanoluciferase(p00002	268	288	FDGKKITVTGTLWNGNKIIDE			20	2349.24	Default State	0.005	2352.03	0	1.42201	0.001575	6.20768	0
Nanoluciferase(p00002	268	288	FDGKKITVTGTLWNGNKIIDE			20	2349.24	Default State	2	2352.01	0.032531	1.39893	0.032569	6.20596	0.000762
Nanoluciferase(p00002	268	288	FDGKKITVTGTLWNGNKIIDE			20	2349.24	Default State	4	2351.69	0.150532	1.07771	0.15054	6.21084	0.001511
Nanoluciferase(p00002	268	288	FDGKKITVTGTLWNGNKIIDE			20	2349.24	Default State	6	2351.58	0.048999	0.974182	0.049025	6.20153	0.003909
Nanoluciferase(p00002	268	288	FDGKKITVTGTLWNGNKIIDE			20	2349.24	Default State	8	2351.52	0	0.914807	0.001575	6.20451	0
Nanoluciferase(p00002	268	288	FDGKKITVTGTLWNGNKIIDE			20	2349.24	Default State	10	2351.48	0	0.875114	0.001575	6.19914	0
Nanoluciferase(p00002	268	288	FDGKKITVTGTLWNGNKIIDE			20	2349.24	Default State	15	2351.27	0	0.661725	0.001575	6.20507	0
Nanoluciferase(p00002	268	288	FDGKKITVTGTLWNGNKIIDE			20	2349.24	Default State	20	2351.17	0.013641	0.564754	0.013732	6.19392	0.007056
Nanoluciferase(p00002	269	287	DGKKITVTGTLWNGNKIID			18	2073.13	Default State	0	2074.26	0.04276	0	0	6.00714	0.001508
Nanoluciferase(p00002	269	287	DGKKITVTGTLWNGNKIID			18	2073.13	Default State	0.005	2074.79	0.118805	0.530987	0.126266	6.02079	0.002169
Nanoluciferase(p00002	269	287	DGKKITVTGTLWNGNKIID			18	2073.13	Default State	2	2074.95	0.125158	0.69274	0.132261	6.021	0.002232
Nanoluciferase(p00002	269	287	DGKKITVTGTLWNGNKIID			18	2073.13	Default State	4	2075.1	0.062501	0.844177	0.075729	6.02465	0.002819
Nanoluciferase(p00002	269	287	DGKKITVTGTLWNGNKIID			18	2073.13	Default State	6	2074.89	0.024315	0.632369	0.04919	6.01692	0.002236
Nanoluciferase(p00002	269	287	DGKKITVTGTLWNGNKIID			18	2073.13	Default State	8	2074.84	0.054324	0.577864	0.069134	6.01928	0.001026
Nanoluciferase(p00002	269	287	DGKKITVTGTLWNGNKIID			18	2073.13	Default State	10	2074.93	0.045163	0.667309	0.062194	6.01757	0.001892
Nanoluciferase(p00002	269	287	DGKKITVTGTLWNGNKIID			18	2073.13	Default State	15	2074.87	0.032553	0.616194	0.053741	6.01936	0.002904
Nanoluciferase(p00002	269	287	DGKKITVTGTLWNGNKIID			18	2073.13	Default State	20	2074.87	0.050587	0.608896	0.066238	6.01786	0.005645
Nanoluciferase(p00002	269	288	DGKKITVTGTLWNGNKIIDE			19	2202.18	Default State	0	2203.62	0.000269	0	0	6.03331	0.002529
Nanoluciferase(p00002	269	288	DGKKITVTGTLWNGNKIIDE			19	2202.18	Default State	0.005	2204.27	0.019234	0.647759	0.019236	6.03988	0.000919
Nanoluciferase(p00002	269	288	DGKKITVTGTLWNGNKIIDE			19	2202.18	Default State	2	2204.33	0.069794	0.708552	0.069794	6.03984	0.001245
Nanoluciferase(p00002	269	288	DGKKITVTGTLWNGNKIIDE			19	2202.18	Default State	4	2204.24	0.026169	0.623676	0.02617	6.04437	0.000455
Nanoluciferase(p00002	269	288	DGKKITVTGTLWNGNKIIDE			19	2202.18	Default State	6	2204.18	0.002373	0.560276	0.002388	6.03527	0.003313
Nanoluciferase(p00002	269	288	DGKKITVTGTLWNGNKIIDE			19	2202.18	Default State	8	2204.22	0	0.599996	0.000269	6.03893	0
Nanoluciferase(p00002	269	288	DGKKITVTGTLWNGNKIIDE			19	2202.18	Default State	10	2204.2	0.024625	0.580516	0.024627	6.03786	0.001118
Nanoluciferase(p00002	269	288	DGKKITVTGTLWNGNKIIDE			19	2202.18	Default State	15	2204.13	0.009763	0.511488	0.009767	6.03776	0.001463
Nanoluciferase(p00002	269	288	DGKKITVTGTLWNGNKIIDE			19	2202.18	Default State	20	2204.12	0.000192	0.496268	0.00033	6.03522	0.005246
Nanoluciferase(p00002	288	298	ERLINPDGSLL			9	1226.67	Default State	0	1227.43	0.04465	0	0	6.54612	0.000379
Nanoluciferase(p00002	288	298	ERLINPDGSLL			9	1226.67	Default State	0.005	1227.92	0.009707	0.497825	0.045693	6.55213	0.000333
Nanoluciferase(p00002	288	298	ERLINPDGSLL			9	1226.67	Default State	2	1227.96	0.023752	0.535315	0.050574	6.55506	0.001652
Nanoluciferase(p00002	288	298	ERLINPDGSLL			9	1226.67	Default State	4	1227.95	0	0.520183	0.04465	6.56078	0
Nanoluciferase(p00002	288	298	ERLINPDGSLL			9	1226.67	Default State	6	1227.94	0.011617	0.513621	0.046136	6.55132	0.000162
Nanoluciferase(p00002	288	298	ERLINPDGSLL			9	1226.67	Default State	8	1227.95	0	0.520556	0.04465	6.55312	0
Nanoluciferase(p00002	288	298	ERLINPDGSLL			9	1226.67	Default State	10	1227.93	0.020362	0.503484	0.049073	6.55172	0.000423
Nanoluciferase(p00002	288	298	ERLINPDGSLL			9	1226.67	Default State	15	1227.95	0.014961	0.527139	0.047089	6.55623	0.001174
Nanoluciferase(p00002	288	298	ERLINPDGSLL			9	1226.67	Default State	20	1227.94	0.01147	0.514661	0.046099	6.55145	0.005224
Nanoluciferase(p00002	289	297	RLINPDGSL			7	984.547	Default State	0	985.256	0.009189	0	0	5.7162	0.000331
Nanoluciferase(p00002	289	297	RLINPDGSL			7	984.547	Default State	0.005	985.611	0.019412	0.354779	0.021477	5.72305	0.001269
Nanoluciferase(p00002	289	297	RLINPDGSL			7	984.547	Default State	2	985.649	0.030323	0.392982	0.031685	5.72526	0.001782
Nanoluciferase(p00002	289	297	RLINPDGSL			7	984.547	Default State	4	985.652	0.024817	0.395166	0.026464	5.72824	0.001413
Nanoluciferase(p00002	289	297	RLINPDGSL			7	984.547	Default State	6	985.62	7.44296e-05	0.36381	0.009189	5.71863	0.003831
Nanoluciferase(p00002	289	297	RLINPDGSL			7	984.547	Default State	8	985.652	1.13687e-13	0.395565	0.009189	5.72416	0
Nanoluciferase(p00002	289	297	RLINPDGSL			7	984.547	Default State	10	985.634	0.02383	0.377273	0.025541	5.72155	0.000547
Nanoluciferase(p00002	289	297	RLINPDGSL			7	984.547	Default State	15	985.649	0.001161	0.392966	0.009262	5.72377	0.001089
Nanoluciferase(p00002	289	297	RLINPDGSL			7	984.547	Default State	20	985.623	0.009998	0.366931	0.013579	5.72032	0.007773
Nanoluciferase(p00002	289	298	RLINPDGSLL			8	1097.63	Default State	0	1098.7	0.003417	0	0	6.49059	0.000619
Nanoluciferase(p00002	289	298	RLINPDGSLL			8	1097.63	Default State	0.005	1098.98	0.022301	0.284879	0.022561	6.49842	0.000635
Nanoluciferase(p00002	289	298	RLINPDGSLL			8	1097.63	Default State	2	1099.08	0.011949	0.384997	0.012429	6.50137	0.001352
Nanoluciferase(p00002	289	298	RLINPDGSLL			8	1097.63	Default State	4	1099.06	0.058833	0.368522	0.058932	6.50681	0.000718
Nanoluciferase(p00002	289	298	RLINPDGSLL			8	1097.63	Default State	6	1098.99	0.007469	0.293346	0.008213	6.49883	8.45339e-05
Nanoluciferase(p00002	289	298	RLINPDGSLL			8	1097.63	Default State	8	1098.99	0	0.292746	0.003417	6.49939	0
Nanoluciferase(p00002	289	298	RLINPDGSLL			8	1097.63	Default State	10	1099.04	0.037139	0.346738	0.037296	6.4975	0.00051
Nanoluciferase(p00002	289	298	RLINPDGSLL			8	1097.63	Default State	15	1099	0.008573	0.300021	0.009229	6.50069	0.001338
Nanoluciferase(p00002	289	298	RLINPDGSLL			8	1097.63	Default State	20	1098.99	0.028688	0.293852	0.028891	6.49768	0.00372
Nanoluciferase(p00002	291	297	INPDGSL			5	715.362	Default State	0	715.65	0.004371	0	0	5.41165	0.001103
Nanoluciferase(p00002	291	297	INPDGSL			5	715.362	Default State	0.005	715.981	0.011104	0.331142	0.011933	5.41805	3.11611e-05
Nanoluciferase(p00002	291	297	INPDGSL			5	715.362	Default State	2	716.043	0.003588	0.393121	0.005656	5.42323	0.004343
Nanoluciferase(p00002	291	297	INPDGSL			5	715.362	Default State	4	716.054	0.001529	0.403954	0.004631	5.42292	0.001668
Nanoluciferase(p00002	291	297	INPDGSL			5	715.362	Default State	6	715.984	0.006989	0.334283	0.008244	5.41264	0.006972
Nanoluciferase(p00002	291	297	INPDGSL			5	715.362	Default State	8	716.042	0	0.39218	0.004371	5.42087	0
Nanoluciferase(p00002	291	297	INPDGSL			5	715.362	Default State	10	716.001	0.006987	0.351371	0.008242	5.41714	0.000261
Nanoluciferase(p00002	291	297	INPDGSL			5	715.362	Default State	15	716.009	0.015422	0.358847	0.01603	5.42189	0.001706
Nanoluciferase(p00002	291	297	INPDGSL			5	715.362	Default State	20	715.979	0.007698	0.328814	0.008853	5.41597	0.007621
Nanoluciferase(p00002	300	324	RVTINGSGSGSGGLWHEMWHEGLEE			24	2725.24	Default State	0	2726.83	0.008479	0	0	6.75007	0.001986
Nanoluciferase(p00002	300	324	RVTINGSGSGSGGLWHEMWHEGLEE			24	2725.24	Default State	0.005	2729.8	0.079776	2.97003	0.080225	6.75665	0.004599
Nanoluciferase(p00002	300	324	RVTINGSGSGSGGLWHEMWHEGLEE			24	2725.24	Default State	2	2730.1	0.115483	3.26698	0.115793	6.75447	0.000939
Nanoluciferase(p00002	300	324	RVTINGSGSGSGGLWHEMWHEGLEE			24	2725.24	Default State	4	2729.88	0.050936	3.04685	0.051636	6.76278	0.001462
Nanoluciferase(p00002	300	324	RVTINGSGSGSGGLWHEMWHEGLEE			24	2725.24	Default State	6	2729.31	0.153994	2.48097	0.154227	6.74384	0.009717
Nanoluciferase(p00002	300	324	RVTINGSGSGSGGLWHEMWHEGLEE			24	2725.24	Default State	8	2729.45	0	2.62184	0.008479	6.75298	0
Nanoluciferase(p00002	300	324	RVTINGSGSGSGGLWHEMWHEGLEE			24	2725.24	Default State	10	2729.13	0.100726	2.30251	0.101082	6.74966	0.001062
Nanoluciferase(p00002	300	324	RVTINGSGSGSGGLWHEMWHEGLEE			24	2725.24	Default State	15	2729.15	0.01033	2.32098	0.013364	6.75266	0.002975
Nanoluciferase(p00002	300	324	RVTINGSGSGSGGLWHEMWHEGLEE			24	2725.24	Default State	20	2729.12	0.076968	2.29035	0.077434	6.74326	0.009592
Nanoluciferase(p00002	314	322	WHEMWHEGL			8	1224.53	Default State	0	1225.38	0.097638	0	0	6.19494	0.054473
Nanoluciferase(p00002	314	322	WHEMWHEGL			8	1224.53	Default State	0.005	1225.84	0.144843	0.460806	0.174679	6.17942	0.000913
Nanoluciferase(p00002	314	322	WHEMWHEGL			8	1224.53	Default State	2	1225.92	0.046855	0.547946	0.108298	6.18126	0.001468
Nanoluciferase(p00002	314	322	WHEMWHEGL			8	1224.53	Default State	4	1225.88	0.028852	0.50392	0.101812	6.18412	0.000962
Nanoluciferase(p00002	314	322	WHEMWHEGL			8	1224.53	Default State	6	1225.79	0.010883	0.418839	0.098243	6.17697	0.002527
Nanoluciferase(p00002	314	322	WHEMWHEGL			8	1224.53	Default State	8	1225.81	0	0.436775	0.097638	6.18175	0
Nanoluciferase(p00002	314	322	WHEMWHEGL			8	1224.53	Default State	10	1225.81	0.020314	0.430459	0.099729	6.17631	0.000586
Nanoluciferase(p00002	314	322	WHEMWHEGL			8	1224.53	Default State	15	1225.71	0.001237	0.337181	0.097646	6.1945	0.015846
Nanoluciferase(p00002	314	322	WHEMWHEGL			8	1224.53	Default State	20	1225.74	0.031923	0.361301	0.102724	6.17351	0.005427
Nanoluciferase(p00002	314	324	WHEMWHEGLEE			10	1482.61	Default State	0	1483.78	0.033714	0	0	6.07586	0.000747
Nanoluciferase(p00002	314	324	WHEMWHEGLEE			10	1482.61	Default State	0.005	1484.38	0.01308	0.600758	0.036162	6.08642	0.000809
Nanoluciferase(p00002	314	324	WHEMWHEGLEE			10	1482.61	Default State	2	1484.4	0.002555	0.611286	0.03381	6.08689	9.51756e-06
Nanoluciferase(p00002	314	324	WHEMWHEGLEE			10	1482.61	Default State	4	1484.3	0.036896	0.520206	0.04998	6.08937	0.001332
Nanoluciferase(p00002	314	324	WHEMWHEGLEE			10	1482.61	Default State	6	1484.11	0.004867	0.32278	0.034063	6.06886	0.013724
Nanoluciferase(p00002	314	324	WHEMWHEGLEE			10	1482.61	Default State	8	1484.05	0	0.269908	0.033714	6.08177	0
Nanoluciferase(p00002	314	324	WHEMWHEGLEE			10	1482.61	Default State	10	1483.96	0.002578	0.178017	0.033812	6.08237	0.00115
Nanoluciferase(p00002	314	324	WHEMWHEGLEE			10	1482.61	Default State	15	1483.9	0.019774	0.117994	0.039085	6.08631	0.001306
Nanoluciferase(p00002	314	324	WHEMWHEGLEE			10	1482.61	Default State	20	1484.01	0.065455	0.22238	0.073628	6.07124	0.011576
Nanoluciferase(p00002	314	325	WHEMWHEGLEEA			11	1553.65	Default State	0	1554.65	0.008054	0	0	6.10937	0.000448
Nanoluciferase(p00002	314	325	WHEMWHEGLEEA			11	1553.65	Default State	0.005	1555.45	0.007153	0.799558	0.010772	6.11995	0.000338
Nanoluciferase(p00002	314	325	WHEMWHEGLEEA			11	1553.65	Default State	2	1555.4	0.03415	0.757455	0.035087	6.12264	0.001443
Nanoluciferase(p00002	314	325	WHEMWHEGLEEA			11	1553.65	Default State	4	1555.24	0	0.59644	0.008054	6.12997	0
Nanoluciferase(p00002	314	325	WHEMWHEGLEEA			11	1553.65	Default State	6	1555.06	0.023	0.411024	0.024369	6.10161	0.01602
Nanoluciferase(p00002	314	325	WHEMWHEGLEEA			11	1553.65	Default State	8	1554.99	0	0.346603	0.008054	6.11777	0
Nanoluciferase(p00002	314	325	WHEMWHEGLEEA			11	1553.65	Default State	10	1554.83	0.009086	0.187363	0.012142	6.11831	0.002016
Nanoluciferase(p00002	314	325	WHEMWHEGLEEA			11	1553.65	Default State	15	1554.72	0.047821	0.074523	0.048494	6.11699	0.001705
Nanoluciferase(p00002	314	325	WHEMWHEGLEEA			11	1553.65	Default State	20	1554.79	0	0.138906	0.008054	6.11869	0
Nanoluciferase(p00002	315	324	HEMWHEGLEE			9	1296.53	Default State	0	1297.19	0.011173	0	0	5.35345	0.000226
Nanoluciferase(p00002	315	324	HEMWHEGLEE			9	1296.53	Default State	0.005	1297.78	0.016709	0.598715	0.0201	5.36159	2.5347e-05
Nanoluciferase(p00002	315	324	HEMWHEGLEE			9	1296.53	Default State	2	1297.78	0.014099	0.591349	0.017989	5.36475	0.000824
Nanoluciferase(p00002	315	324	HEMWHEGLEE			9	1296.53	Default State	4	1297.67	0.139148	0.483527	0.139596	5.36808	0.001448
Nanoluciferase(p00002	315	324	HEMWHEGLEE			9	1296.53	Default State	6	1297.49	0.034405	0.299594	0.036174	5.34909	0.015246
Nanoluciferase(p00002	315	324	HEMWHEGLEE			9	1296.53	Default State	8	1297.44	0	0.252922	0.011173	5.36252	0
Nanoluciferase(p00002	315	324	HEMWHEGLEE			9	1296.53	Default State	10	1297.43	0.013864	0.245911	0.017806	5.36097	6.9097e-05
Nanoluciferase(p00002	315	324	HEMWHEGLEE			9	1296.53	Default State	15	1297.3	0.003657	0.119102	0.011756	5.36423	0.001242
Nanoluciferase(p00002	315	324	HEMWHEGLEE			9	1296.53	Default State	20	1297.42	0.064803	0.232562	0.065759	5.35197	0.012046
Nanoluciferase(p00002	323	328	EEASRL			5	704.357	Default State	0	704.629	0.002545	0	0	4.2579	0.000499
Nanoluciferase(p00002	323	328	EEASRL			5	704.357	Default State	0.005	704.91	0.002119	0.280535	0.003312	4.26448	0.00025
Nanoluciferase(p00002	323	328	EEASRL			5	704.357	Default State	2	704.928	0.023252	0.298911	0.023391	4.26633	0.001413
Nanoluciferase(p00002	323	328	EEASRL			5	704.357	Default State	4	704.856	0.016992	0.226879	0.017182	4.26802	0.001061
Nanoluciferase(p00002	323	328	EEASRL			5	704.357	Default State	6	704.83	0.013982	0.200551	0.014212	4.25418	0.014784
Nanoluciferase(p00002	323	328	EEASRL			5	704.357	Default State	8	704.833	0	0.204415	0.002545	4.26691	0
Nanoluciferase(p00002	323	328	EEASRL			5	704.357	Default State	10	704.785	0.016166	0.156444	0.016366	4.26393	0.000584
Nanoluciferase(p00002	323	328	EEASRL			5	704.357	Default State	15	704.785	0.012491	0.155561	0.012748	4.2691	0.001241
Nanoluciferase(p00002	323	328	EEASRL			5	704.357	Default State	20	704.813	0	0.184093	0.002545	4.2709	0
Nanoluciferase(p00002	325	339	ASRLYFGERNVKGMF			14	1774.91	Default State	0	1776.21	0.094455	0	0	6.11079	0.000689
Nanoluciferase(p00002	325	339	ASRLYFGERNVKGMF			14	1774.91	Default State	0.005	1777.25	0.129793	1.03347	0.160524	6.12322	0.000659
Nanoluciferase(p00002	325	339	ASRLYFGERNVKGMF			14	1774.91	Default State	2	1777.38	0.119549	1.16453	0.152361	6.12545	0.001978
Nanoluciferase(p00002	325	339	ASRLYFGERNVKGMF			14	1774.91	Default State	4	1777.27	0.622951	1.05872	0.630071	6.12946	0.001314
Nanoluciferase(p00002	325	339	ASRLYFGERNVKGMF			14	1774.91	Default State	6	1776.96	0.136992	0.750953	0.166399	6.10887	0.012002
Nanoluciferase(p00002	325	339	ASRLYFGERNVKGMF			14	1774.91	Default State	8	1776.94	0.118997	0.724061	0.151928	6.12211	0.000335
Nanoluciferase(p00002	325	339	ASRLYFGERNVKGMF			14	1774.91	Default State	10	1776.82	0.124784	0.606749	0.156502	6.12106	0.001759
Nanoluciferase(p00002	325	339	ASRLYFGERNVKGMF			14	1774.91	Default State	15	1776.69	0.125656	0.471746	0.157198	6.12073	0.001724
Nanoluciferase(p00002	325	339	ASRLYFGERNVKGMF			14	1774.91	Default State	20	1776.77	0.095709	0.556531	0.134469	6.10826	0.010247
Nanoluciferase(p00002	329	338	YFGERNVKGM			9	1200.58	Default State	0	1201.19	0.016369	0	0	5.24971	0.001173
Nanoluciferase(p00002	329	338	YFGERNVKGM			9	1200.58	Default State	0.005	1202.28	0.074745	1.09849	0.076517	5.2566	0.001458
Nanoluciferase(p00002	329	338	YFGERNVKGM			9	1200.58	Default State	2	1202.32	0.023907	1.13286	0.028974	5.26221	0.002324
Nanoluciferase(p00002	329	338	YFGERNVKGM			9	1200.58	Default State	4	1202.42	0.004589	1.23941	0.017	5.26341	0.001826
Nanoluciferase(p00002	329	338	YFGERNVKGM			9	1200.58	Default State	6	1201.88	0.056387	0.696674	0.058715	5.24118	0.017905
Nanoluciferase(p00002	329	338	YFGERNVKGM			9	1200.58	Default State	8	1201.84	0	0.656619	0.016369	5.25828	0
Nanoluciferase(p00002	329	338	YFGERNVKGM			9	1200.58	Default State	10	1201.67	0.016537	0.480405	0.023269	5.25714	0.001008
Nanoluciferase(p00002	329	338	YFGERNVKGM			9	1200.58	Default State	15	1201.54	0.007466	0.354506	0.017991	5.26034	0.00187
Nanoluciferase(p00002	329	338	YFGERNVKGM			9	1200.58	Default State	20	1201.48	0.037611	0.299241	0.041019	5.24936	0.013637
Nanoluciferase(p00002	329	339	YFGERNVKGMF			10	1347.65	Default State	0	1348.76	0.03199	0	0	6.30296	0.002251
Nanoluciferase(p00002	329	339	YFGERNVKGMF			10	1347.65	Default State	0.005	1349.73	0.041478	0.965225	0.052382	6.31218	0.00088
Nanoluciferase(p00002	329	339	YFGERNVKGMF			10	1347.65	Default State	2	1349.75	0.002506	0.987445	0.032088	6.31142	0.001087
Nanoluciferase(p00002	329	339	YFGERNVKGMF			10	1347.65	Default State	4	1349.83	0.008819	1.06537	0.033184	6.31653	0.000133
Nanoluciferase(p00002	329	339	YFGERNVKGMF			10	1347.65	Default State	6	1349.44	0.021388	0.678353	0.038481	6.29767	0.015041
Nanoluciferase(p00002	329	339	YFGERNVKGMF			10	1347.65	Default State	8	1349.38	0	0.616649	0.03199	6.31135	0
Nanoluciferase(p00002	329	339	YFGERNVKGMF			10	1347.65	Default State	10	1349.24	0.023332	0.476768	0.039595	6.3108	0.000527
Nanoluciferase(p00002	329	339	YFGERNVKGMF			10	1347.65	Default State	15	1349.11	0.003057	0.353462	0.032136	6.3115	0.002918
Nanoluciferase(p00002	329	339	YFGERNVKGMF			10	1347.65	Default State	20	1349.08	0.003134	0.324437	0.032143	6.30136	0.011934
Nanoluciferase(p00002	330	339	FGERNVKGMF			9	1184.59	Default State	0	1185.36	0.00036	0	0	6.30868	0.001408
Nanoluciferase(p00002	330	339	FGERNVKGMF			9	1184.59	Default State	0.005	1186.09	0.005078	0.728425	0.005091	6.31684	0.001118
Nanoluciferase(p00002	330	339	FGERNVKGMF			9	1184.59	Default State	2	1186.18	0.012247	0.814435	0.012252	6.31821	0.000677
Nanoluciferase(p00002	330	339	FGERNVKGMF			9	1184.59	Default State	4	1186.23	0.049558	0.868388	0.049559	6.32172	0.000981
Nanoluciferase(p00002	330	339	FGERNVKGMF			9	1184.59	Default State	6	1185.78	0.03361	0.413636	0.033612	6.30187	0.014148
Nanoluciferase(p00002	330	339	FGERNVKGMF			9	1184.59	Default State	8	1185.73	0	0.368433	0.00036	6.31616	0
Nanoluciferase(p00002	330	339	FGERNVKGMF			9	1184.59	Default State	10	1185.69	0.02872	0.324341	0.028722	6.31559	0.002157
Nanoluciferase(p00002	330	339	FGERNVKGMF			9	1184.59	Default State	15	1185.55	0.013226	0.18909	0.013231	6.31497	0.002252
Nanoluciferase(p00002	330	339	FGERNVKGMF			9	1184.59	Default State	20	1185.53	0.027906	0.166045	0.027908	6.30391	0.012199
Nanoluciferase(p00002	339	349	FEVLEPLHAMM			9	1316.64	Default State	0	1317.4	0.008598	0	0	7.52946	0.001289
Nanoluciferase(p00002	339	349	FEVLEPLHAMM			9	1316.64	Default State	0.005	1318.22	0.025533	0.823085	0.026942	7.52819	0.001735
Nanoluciferase(p00002	339	349	FEVLEPLHAMM			9	1316.64	Default State	2	1318.24	0.018887	0.84321	0.020752	7.5297	0.002051
Nanoluciferase(p00002	339	349	FEVLEPLHAMM			9	1316.64	Default State	4	1317.96	0.044962	0.555588	0.045776	7.54369	0.003946
Nanoluciferase(p00002	339	349	FEVLEPLHAMM			9	1316.64	Default State	6	1317.86	0.098672	0.462796	0.099046	7.53087	0.002862
Nanoluciferase(p00002	339	349	FEVLEPLHAMM			9	1316.64	Default State	8	1317.81	0	0.407192	0.008598	7.52971	0
Nanoluciferase(p00002	339	349	FEVLEPLHAMM			9	1316.64	Default State	10	1317.74	0.00535	0.339308	0.010127	7.52705	0.00124
Nanoluciferase(p00002	339	349	FEVLEPLHAMM			9	1316.64	Default State	15	1317.64	0.008749	0.239792	0.012267	7.53147	0.001348
Nanoluciferase(p00002	339	349	FEVLEPLHAMM			9	1316.64	Default State	20	1317.61	0.030567	0.211688	0.031753	7.52885	0.00533
Nanoluciferase(p00002	340	347	EVLEPLHA			6	907.488	Default State	0	908.378	0.001033	0	0	5.64048	0.000517
Nanoluciferase(p00002	340	347	EVLEPLHA			6	907.488	Default State	0.005	908.789	0.013182	0.410856	0.013222	5.64633	0.000481
Nanoluciferase(p00002	340	347	EVLEPLHA			6	907.488	Default State	2	908.866	0.022328	0.487477	0.022352	5.64915	0.003444
Nanoluciferase(p00002	340	347	EVLEPLHA			6	907.488	Default State	4	908.724	0.013542	0.346011	0.013581	5.65343	0.000905
Nanoluciferase(p00002	340	347	EVLEPLHA			6	907.488	Default State	6	908.662	0.00652	0.28343	0.006602	5.64785	0.000323
Nanoluciferase(p00002	340	347	EVLEPLHA			6	907.488	Default State	8	908.648	0	0.269231	0.001033	5.64713	0
Nanoluciferase(p00002	340	347	EVLEPLHA			6	907.488	Default State	10	908.594	0.002628	0.215337	0.002824	5.64627	0.000887
Nanoluciferase(p00002	340	347	EVLEPLHA			6	907.488	Default State	15	908.516	0.001309	0.137355	0.001667	5.64946	0.00264
Nanoluciferase(p00002	340	347	EVLEPLHA			6	907.488	Default State	20	908.484	0.012361	0.105699	0.012404	5.64777	0.004227
Nanoluciferase(p00002	342	347	LEPLHA			4	679.377	Default State	0	679.678	0.000253	0	0	5.64165	0.002767
Nanoluciferase(p00002	342	347	LEPLHA			4	679.377	Default State	0.005	680.016	0.013868	0.337741	0.01387	5.64544	0.001339
Nanoluciferase(p00002	342	347	LEPLHA			4	679.377	Default State	2	680.005	0.017267	0.327102	0.017269	5.64762	0.001973
Nanoluciferase(p00002	342	347	LEPLHA			4	679.377	Default State	4	679.908	0.004685	0.230493	0.004692	5.6528	0.000821
Nanoluciferase(p00002	342	347	LEPLHA			4	679.377	Default State	6	679.913	0.004501	0.235171	0.004508	5.64625	0.000482
Nanoluciferase(p00002	342	347	LEPLHA			4	679.377	Default State	8	679.881	0	0.202716	0.000253	5.64598	0
Nanoluciferase(p00002	342	347	LEPLHA			4	679.377	Default State	10	679.846	0.023481	0.168041	0.023482	5.64471	0.00105
Nanoluciferase(p00002	342	347	LEPLHA			4	679.377	Default State	15	679.793	0.024253	0.115077	0.024255	5.64782	0.001925
Nanoluciferase(p00002	342	347	LEPLHA			4	679.377	Default State	20	679.804	0.017771	0.126579	0.017772	5.6467	0.005297
Nanoluciferase(p00002	348	356	MMERGPQTL			7	1062.51	Default State	0	1063.47	0.013497	0	0	5.21183	0.000139
Nanoluciferase(p00002	348	356	MMERGPQTL			7	1062.51	Default State	0.005	1064.45	0.018667	0.979947	0.023035	5.21531	0.000345
Nanoluciferase(p00002	348	356	MMERGPQTL			7	1062.51	Default State	2	1064.58	0.049878	1.11221	0.051672	5.21856	0.002608
Nanoluciferase(p00002	348	356	MMERGPQTL			7	1062.51	Default State	4	1064.62	0.075876	1.14994	0.077067	5.22072	0.001597
Nanoluciferase(p00002	348	356	MMERGPQTL			7	1062.51	Default State	6	1064.34	0.02401	0.870618	0.027543	5.20693	0.008642
Nanoluciferase(p00002	348	356	MMERGPQTL			7	1062.51	Default State	8	1064.32	0	0.848221	0.013497	5.21721	0
Nanoluciferase(p00002	348	356	MMERGPQTL			7	1062.51	Default State	10	1064.21	0.044969	0.733133	0.046951	5.21391	0.000483
Nanoluciferase(p00002	348	356	MMERGPQTL			7	1062.51	Default State	15	1064.17	0.006319	0.695826	0.014902	5.21836	0.001462
Nanoluciferase(p00002	348	356	MMERGPQTL			7	1062.51	Default State	20	1064.16	0.046982	0.686179	0.048882	5.21054	0.009398
Nanoluciferase(p00002	348	358	MMERGPQTLKE			9	1319.64	Default State	0	1320.39	0.001688	0	0	4.41705	0.000358
Nanoluciferase(p00002	348	358	MMERGPQTLKE			9	1319.64	Default State	0.005	1321.91	0.006609	1.5155	0.006821	4.4243	0.000197
Nanoluciferase(p00002	348	358	MMERGPQTLKE			9	1319.64	Default State	2	1322.15	0.031158	1.76472	0.031204	4.42667	0.001519
Nanoluciferase(p00002	348	358	MMERGPQTLKE			9	1319.64	Default State	4	1321.8	0.056003	1.41244	0.056028	4.4286	0.001601
Nanoluciferase(p00002	348	358	MMERGPQTLKE			9	1319.64	Default State	6	1321.71	0.098403	1.31616	0.098417	4.41578	0.010592
Nanoluciferase(p00002	348	358	MMERGPQTLKE			9	1319.64	Default State	8	1321.71	0	1.31639	0.001688	4.42624	0
Nanoluciferase(p00002	348	358	MMERGPQTLKE			9	1319.64	Default State	10	1321.61	0.045712	1.22309	0.045743	4.42432	0.000967
Nanoluciferase(p00002	348	358	MMERGPQTLKE			9	1319.64	Default State	15	1321.53	0.003763	1.14394	0.004124	4.42748	0.000694
Nanoluciferase(p00002	348	358	MMERGPQTLKE			9	1319.64	Default State	20	1321.58	0.104437	1.19374	0.104451	4.41803	0.009305
Nanoluciferase(p00002	348	361	MMERGPQTLKETSF			12	1654.79	Default State	0	1656.2	0.009547	0	0	5.49293	0.00198
Nanoluciferase(p00002	348	361	MMERGPQTLKETSF			12	1654.79	Default State	0.005	1658.15	0.017031	1.94555	0.019524	5.50014	0.000559
Nanoluciferase(p00002	348	361	MMERGPQTLKETSF			12	1654.79	Default State	2	1658.39	0.009619	2.19395	0.013552	5.50065	0.002225
Nanoluciferase(p00002	348	361	MMERGPQTLKETSF			12	1654.79	Default State	4	1658.5	2.27374e-13	2.29716	0.009547	5.50314	0
Nanoluciferase(p00002	348	361	MMERGPQTLKETSF			12	1654.79	Default State	6	1657.87	0.064766	1.67238	0.065466	5.48969	0.010559
Nanoluciferase(p00002	348	361	MMERGPQTLKETSF			12	1654.79	Default State	8	1657.77	0	1.57257	0.009547	5.5006	0
Nanoluciferase(p00002	348	361	MMERGPQTLKETSF			12	1654.79	Default State	10	1657.64	0.052019	1.43691	0.052888	5.49764	0.000326
Nanoluciferase(p00002	348	361	MMERGPQTLKETSF			12	1654.79	Default State	15	1657.37	0.014054	1.16691	0.01699	5.50092	0.000885
Nanoluciferase(p00002	348	361	MMERGPQTLKETSF			12	1654.79	Default State	20	1657.42	0.094489	1.21752	0.09497	5.4912	0.009353
Nanoluciferase(p00002	348	368	MMERGPQTLKETSFNQAYGRD			19	2459.14	Default State	0	2460.75	0.017715	0	0	5.14792	0.001303
Nanoluciferase(p00002	348	368	MMERGPQTLKETSFNQAYGRD			19	2459.14	Default State	0.005	2463.4	0.089963	2.65783	0.09169	5.15479	0.000601
Nanoluciferase(p00002	348	368	MMERGPQTLKETSFNQAYGRD			19	2459.14	Default State	2	2463.85	0.030248	3.10422	0.035054	5.15881	0.002066
Nanoluciferase(p00002	348	368	MMERGPQTLKETSFNQAYGRD			19	2459.14	Default State	4	2463.99	0	3.2439	0.017715	5.16023	0
Nanoluciferase(p00002	348	368	MMERGPQTLKETSFNQAYGRD			19	2459.14	Default State	6	2462.92	0.109737	2.17042	0.111158	5.14415	0.012634
Nanoluciferase(p00002	348	368	MMERGPQTLKETSFNQAYGRD			19	2459.14	Default State	8	2462.87	0	2.12187	0.017715	5.15792	0
Nanoluciferase(p00002	348	368	MMERGPQTLKETSFNQAYGRD			19	2459.14	Default State	10	2462.59	0.078505	1.83908	0.080479	5.15512	0.00029
Nanoluciferase(p00002	348	368	MMERGPQTLKETSFNQAYGRD			19	2459.14	Default State	15	2462.44	0.015444	1.69735	0.023502	5.15826	0.001581
Nanoluciferase(p00002	348	368	MMERGPQTLKETSFNQAYGRD			19	2459.14	Default State	20	2462.49	0.147345	1.74744	0.148406	5.14826	0.01032
Nanoluciferase(p00002	350	356	ERGPQTL			5	800.426	Default State	0	800.731	0.001326	0	0	4.55318	0.000271
Nanoluciferase(p00002	350	356	ERGPQTL			5	800.426	Default State	0.005	801.453	0.008572	0.722078	0.008674	4.55447	0.000447
Nanoluciferase(p00002	350	356	ERGPQTL			5	800.426	Default State	2	801.588	0.011668	0.8566	0.011743	4.5581	0.002006
Nanoluciferase(p00002	350	356	ERGPQTL			5	800.426	Default State	4	801.546	0.10106	0.814524	0.101069	4.56115	0.003165
Nanoluciferase(p00002	350	356	ERGPQTL			5	800.426	Default State	6	801.392	0.020097	0.661017	0.020141	4.54646	0.011123
Nanoluciferase(p00002	350	356	ERGPQTL			5	800.426	Default State	8	801.391	0	0.660271	0.001326	4.55777	0
Nanoluciferase(p00002	350	356	ERGPQTL			5	800.426	Default State	10	801.361	0.014403	0.629547	0.014464	4.55516	5.96018e-05
Nanoluciferase(p00002	350	356	ERGPQTL			5	800.426	Default State	15	801.331	0.007898	0.599944	0.008008	4.55919	0.00121
Nanoluciferase(p00002	350	356	ERGPQTL			5	800.426	Default State	20	801.313	0.0576	0.582135	0.057615	4.55046	0.009197
Nanoluciferase(p00002	350	358	ERGPQTLKE			7	1057.56	Default State	0	1058.07	0.008793	0	0	3.78687	0.002077
Nanoluciferase(p00002	350	358	ERGPQTLKE			7	1057.56	Default State	0.005	1059.29	0.016269	1.22019	0.018493	3.79189	0.00092
Nanoluciferase(p00002	350	358	ERGPQTLKE			7	1057.56	Default State	2	1059.46	0.010294	1.39587	0.013539	3.79349	0.000103
Nanoluciferase(p00002	350	358	ERGPQTLKE			7	1057.56	Default State	4	1059.5	0.038281	1.43351	0.039278	3.79515	0.002163
Nanoluciferase(p00002	350	358	ERGPQTLKE			7	1057.56	Default State	6	1059.26	0.050634	1.19311	0.051392	3.78285	0.012297
Nanoluciferase(p00002	350	358	ERGPQTLKE			7	1057.56	Default State	8	1059.18	0	1.11811	0.008793	3.79466	0
Nanoluciferase(p00002	350	358	ERGPQTLKE			7	1057.56	Default State	10	1059.11	0.057348	1.04856	0.058018	3.79072	0.000629
Nanoluciferase(p00002	350	358	ERGPQTLKE			7	1057.56	Default State	15	1059.08	0.021815	1.01371	0.02352	3.79619	0.00195
Nanoluciferase(p00002	350	358	ERGPQTLKE			7	1057.56	Default State	20	1059.08	0.081844	1.01051	0.082315	3.78795	0.009728
Nanoluciferase(p00002	350	361	ERGPQTLKETSF			10	1392.71	Default State	0	1393.48	0.050258	0	0	5.17231	0.000176
Nanoluciferase(p00002	350	361	ERGPQTLKETSF			10	1392.71	Default State	0.005	1394.88	0.037374	1.40571	0.062631	5.17708	0.000211
Nanoluciferase(p00002	350	361	ERGPQTLKETSF			10	1392.71	Default State	2	1395.12	0.009006	1.6406	0.051059	5.17956	0.002501
Nanoluciferase(p00002	350	361	ERGPQTLKETSF			10	1392.71	Default State	4	1394.78	0.008952	1.30566	0.051049	5.18127	0.001321
Nanoluciferase(p00002	350	361	ERGPQTLKETSF			10	1392.71	Default State	6	1394.37	0.029056	0.898887	0.058053	5.16445	0.013435
Nanoluciferase(p00002	350	361	ERGPQTLKETSF			10	1392.71	Default State	8	1394.38	0	0.902121	0.050258	5.17736	0
Nanoluciferase(p00002	350	361	ERGPQTLKETSF			10	1392.71	Default State	10	1394.35	0.029504	0.870328	0.058279	5.17472	0.000383
Nanoluciferase(p00002	350	361	ERGPQTLKETSF			10	1392.71	Default State	15	1394.36	0.005091	0.887694	0.050516	5.17955	0.001442
Nanoluciferase(p00002	350	361	ERGPQTLKETSF			10	1392.71	Default State	20	1394.36	0.061786	0.88871	0.079645	5.16889	0.010983
Nanoluciferase(p00002	354	372	QTLKETSFNQAYGRDLMEA			18	2202.05	Default State	0	2203.25	0.001117	0	0	6.02822	0.000288
Nanoluciferase(p00002	354	372	QTLKETSFNQAYGRDLMEA			18	2202.05	Default State	0.005	2204.02	0.01231	0.76535	0.012361	6.03589	9.39326e-05
Nanoluciferase(p00002	354	372	QTLKETSFNQAYGRDLMEA			18	2202.05	Default State	2	2204.15	0.062152	0.896379	0.062163	6.03792	0.001939
Nanoluciferase(p00002	354	372	QTLKETSFNQAYGRDLMEA			18	2202.05	Default State	4	2204.1	0.009387	0.845174	0.009453	6.0506	0.001018
Nanoluciferase(p00002	354	372	QTLKETSFNQAYGRDLMEA			18	2202.05	Default State	6	2203.93	0.001627	0.673036	0.001974	6.03191	0.002035
Nanoluciferase(p00002	354	372	QTLKETSFNQAYGRDLMEA			18	2202.05	Default State	8	2203.98	0	0.726691	0.001117	6.03602	0
Nanoluciferase(p00002	354	372	QTLKETSFNQAYGRDLMEA			18	2202.05	Default State	10	2203.98	0.010875	0.731105	0.010933	6.03442	0.000603
Nanoluciferase(p00002	354	372	QTLKETSFNQAYGRDLMEA			18	2202.05	Default State	15	2203.9	0.01851	0.642737	0.018544	6.03521	0.001692
Nanoluciferase(p00002	354	372	QTLKETSFNQAYGRDLMEA			18	2202.05	Default State	20	2203.88	0.031464	0.62236	0.031484	6.03272	0.005848
Nanoluciferase(p00002	355	363	TLKETSFNQ			8	1067.54	Default State	0	1067.84	0.023606	0	0	6.26921	0.0004
Nanoluciferase(p00002	355	363	TLKETSFNQ			8	1067.54	Default State	0.005	1068.46	0.015775	0.622077	0.028392	6.27731	0.002239
Nanoluciferase(p00002	355	363	TLKETSFNQ			8	1067.54	Default State	2	1068.49	0.042961	0.647346	0.049019	6.27865	0.001276
Nanoluciferase(p00002	355	363	TLKETSFNQ			8	1067.54	Default State	4	1068.47	0.02488	0.628171	0.034297	6.28101	0.003234
Nanoluciferase(p00002	355	363	TLKETSFNQ			8	1067.54	Default State	6	1068.43	0.025958	0.594793	0.035086	6.27538	0.000937
Nanoluciferase(p00002	355	363	TLKETSFNQ			8	1067.54	Default State	8	1068.47	0	0.634298	0.023606	6.2768	0
Nanoluciferase(p00002	355	363	TLKETSFNQ			8	1067.54	Default State	10	1068.4	0.014081	0.563356	0.027487	6.27192	0.000422
Nanoluciferase(p00002	355	363	TLKETSFNQ			8	1067.54	Default State	15	1068.43	0.019806	0.587545	0.030814	6.27676	0.001839
Nanoluciferase(p00002	355	363	TLKETSFNQ			8	1067.54	Default State	20	1068.49	0.038272	0.648035	0.044967	6.27445	0.004128
Nanoluciferase(p00002	357	370	KETSFNQAYGRDLM			13	1659.78	Default State	0	1660.59	0.012013	0	0	5.85541	0.000805
Nanoluciferase(p00002	357	370	KETSFNQAYGRDLM			13	1659.78	Default State	0.005	1661.48	0.009016	0.893228	0.01502	5.86637	0.000758
Nanoluciferase(p00002	357	370	KETSFNQAYGRDLM			13	1659.78	Default State	2	1661.64	0.023359	1.05853	0.026267	5.86791	0.003353
Nanoluciferase(p00002	357	370	KETSFNQAYGRDLM			13	1659.78	Default State	4	1661.65	0.060275	1.06555	0.06146	5.87185	0.000825
Nanoluciferase(p00002	357	370	KETSFNQAYGRDLM			13	1659.78	Default State	6	1661.39	0.0799	0.804382	0.080798	5.85416	0.015212
Nanoluciferase(p00002	357	370	KETSFNQAYGRDLM			13	1659.78	Default State	8	1661.36	2.27374e-13	0.777004	0.012013	5.86864	0
Nanoluciferase(p00002	357	370	KETSFNQAYGRDLM			13	1659.78	Default State	10	1661.37	0.118656	0.783311	0.119263	5.86436	0.000762
Nanoluciferase(p00002	357	370	KETSFNQAYGRDLM			13	1659.78	Default State	15	1661.29	0.007057	0.707915	0.013933	5.86671	0.001809
Nanoluciferase(p00002	357	370	KETSFNQAYGRDLM			13	1659.78	Default State	20	1661.51	0.076917	0.919804	0.07785	5.85796	0.013351
Nanoluciferase(p00002	359	368	TSFNQAYGRD			9	1158.52	Default State	0	1159.09	0.003184	0	0	4.87201	0.001999
Nanoluciferase(p00002	359	368	TSFNQAYGRD			9	1158.52	Default State	0.005	1159.96	0.142997	0.86871	0.143032	4.87948	0.005366
Nanoluciferase(p00002	359	368	TSFNQAYGRD			9	1158.52	Default State	2	1160.04	0.065211	0.949459	0.065289	4.88272	0.006509
Nanoluciferase(p00002	359	368	TSFNQAYGRD			9	1158.52	Default State	4	1160.03	0.113159	0.934923	0.113204	4.88364	0.006517
Nanoluciferase(p00002	359	368	TSFNQAYGRD			9	1158.52	Default State	6	1159.73	0.097028	0.634715	0.09708	4.86254	0.02039
Nanoluciferase(p00002	359	368	TSFNQAYGRD			9	1158.52	Default State	8	1159.74	0.118874	0.644331	0.118917	4.87986	0.004812
Nanoluciferase(p00002	359	368	TSFNQAYGRD			9	1158.52	Default State	10	1159.67	0.087257	0.57715	0.087316	4.8796	0.006408
Nanoluciferase(p00002	359	368	TSFNQAYGRD			9	1158.52	Default State	15	1159.57	0.046279	0.477777	0.046389	4.88407	0.006695
Nanoluciferase(p00002	359	368	TSFNQAYGRD			9	1158.52	Default State	20	1159.6	0.079172	0.509019	0.079236	4.87121	0.015634
Nanoluciferase(p00002	359	372	TSFNQAYGRDLMEA			13	1602.72	Default State	0	1603.67	0.002651	0	0	6.49625	0.000465
Nanoluciferase(p00002	359	372	TSFNQAYGRDLMEA			13	1602.72	Default State	0.005	1604.5	0.011648	0.835238	0.011946	6.50326	0.002898
Nanoluciferase(p00002	359	372	TSFNQAYGRDLMEA			13	1602.72	Default State	2	1604.59	0.051948	0.926579	0.052015	6.50457	0.000274
Nanoluciferase(p00002	359	372	TSFNQAYGRDLMEA			13	1602.72	Default State	4	1604.67	0.033218	1.00009	0.033324	6.51166	0.00137
Nanoluciferase(p00002	359	372	TSFNQAYGRDLMEA			13	1602.72	Default State	6	1604.44	0.080845	0.778464	0.080888	6.49936	0.000128
Nanoluciferase(p00002	359	372	TSFNQAYGRDLMEA			13	1602.72	Default State	8	1604.55	0	0.8831	0.002651	6.50158	0
Nanoluciferase(p00002	359	372	TSFNQAYGRDLMEA			13	1602.72	Default State	10	1604.52	0.015545	0.8593	0.01577	6.50034	0.000838
Nanoluciferase(p00002	359	372	TSFNQAYGRDLMEA			13	1602.72	Default State	15	1604.6	0.017403	0.93255	0.017604	6.49984	0.001833
Nanoluciferase(p00002	359	372	TSFNQAYGRDLMEA			13	1602.72	Default State	20	1604.6	0	0.938438	0.002651	6.48947	0
Nanoluciferase(p00002	362	368	NQAYGRD			6	823.369	Default State	0	823.772	0.099047	0	0	3.49523	0.008216
Nanoluciferase(p00002	362	368	NQAYGRD			6	823.369	Default State	0.005	824.41	0.065531	0.637109	0.118762	3.50844	0.002213
Nanoluciferase(p00002	362	368	NQAYGRD			6	823.369	Default State	2	824.525	0.082245	0.752203	0.128742	3.50635	0.00319
Nanoluciferase(p00002	362	368	NQAYGRD			6	823.369	Default State	4	824.486	0.098931	0.714025	0.139991	3.51046	0.001915
Nanoluciferase(p00002	362	368	NQAYGRD			6	823.369	Default State	6	824.366	0.122726	0.593685	0.157708	3.49155	0.023826
Nanoluciferase(p00002	362	368	NQAYGRD			6	823.369	Default State	8	824.332	0.079027	0.559636	0.12671	3.511	0.000732
Nanoluciferase(p00002	362	368	NQAYGRD			6	823.369	Default State	10	824.331	0.087904	0.558093	0.132428	3.50971	0.001138
Nanoluciferase(p00002	362	368	NQAYGRD			6	823.369	Default State	15	824.285	0.086994	0.512353	0.131826	3.5157	0.002045
Nanoluciferase(p00002	362	368	NQAYGRD			6	823.369	Default State	20	824.298	0.095975	0.525987	0.137918	3.49982	0.014894
Nanoluciferase(p00002	362	370	NQAYGRDLM			8	1067.49	Default State	0	1067.95	0.003388	0	0	5.59354	0.001302
Nanoluciferase(p00002	362	370	NQAYGRDLM			8	1067.49	Default State	0.005	1068.8	0.121698	0.850727	0.121745	5.60002	0.001291
Nanoluciferase(p00002	362	370	NQAYGRDLM			8	1067.49	Default State	2	1068.87	0.101338	0.927772	0.101394	5.60232	0.003832
Nanoluciferase(p00002	362	370	NQAYGRDLM			8	1067.49	Default State	4	1068.75	0.000656	0.803002	0.003451	5.60477	1.3494e-05
Nanoluciferase(p00002	362	370	NQAYGRDLM			8	1067.49	Default State	6	1068.67	0.026872	0.727601	0.027085	5.58525	0.014937
Nanoluciferase(p00002	362	370	NQAYGRDLM			8	1067.49	Default State	8	1068.82	0	0.870574	0.003388	5.59939	0
Nanoluciferase(p00002	362	370	NQAYGRDLM			8	1067.49	Default State	10	1068.73	0.044961	0.780153	0.045089	5.59856	0.00015
Nanoluciferase(p00002	362	370	NQAYGRDLM			8	1067.49	Default State	15	1068.78	0.008949	0.837551	0.009569	5.60064	0.002095
Nanoluciferase(p00002	362	370	NQAYGRDLM			8	1067.49	Default State	20	1068.86	0	0.916259	0.003388	5.60359	0
Nanoluciferase(p00002	369	374	LMEAQE			5	720.323	Default State	0	720.691	0.007616	0	0	4.54612	0.001018
Nanoluciferase(p00002	369	374	LMEAQE			5	720.323	Default State	0.005	720.753	0.002462	0.062588	0.008004	4.54716	0.000376
Nanoluciferase(p00002	369	374	LMEAQE			5	720.323	Default State	2	720.762	0.019083	0.071343	0.020547	4.55197	0.000722
Nanoluciferase(p00002	369	374	LMEAQE			5	720.323	Default State	4	720.775	0.016006	0.084014	0.017726	4.55363	0.002479
Nanoluciferase(p00002	369	374	LMEAQE			5	720.323	Default State	6	720.76	0.000975	0.06995	0.007678	4.54108	0.010481
Nanoluciferase(p00002	369	374	LMEAQE			5	720.323	Default State	8	720.802	0	0.1118	0.007616	4.54978	0
Nanoluciferase(p00002	369	374	LMEAQE			5	720.323	Default State	10	720.78	0.018419	0.089819	0.019931	4.54829	0.000362
Nanoluciferase(p00002	369	374	LMEAQE			5	720.323	Default State	15	720.823	0.038652	0.132712	0.039396	4.55445	6.27398e-05
Nanoluciferase(p00002	369	374	LMEAQE			5	720.323	Default State	20	720.891	0.058822	0.200875	0.059313	4.54326	0.009059
Nanoluciferase(p00002	375	391	WCRKYMKSGNVKDLTQA			16	2028.02	Default State	0	2029.55	0.138722	0	0	5.00534	0.002775
Nanoluciferase(p00002	375	391	WCRKYMKSGNVKDLTQA			16	2028.02	Default State	0.005	2030.48	0.033052	0.933157	0.142605	5.02139	1.94915e-05
Nanoluciferase(p00002	375	391	WCRKYMKSGNVKDLTQA			16	2028.02	Default State	2	2030.53	0.017179	0.978441	0.139781	5.0203	0.000785
Nanoluciferase(p00002	375	391	WCRKYMKSGNVKDLTQA			16	2028.02	Default State	4	2030.53	0.050839	0.982513	0.147744	5.01795	0.002877
Nanoluciferase(p00002	375	391	WCRKYMKSGNVKDLTQA			16	2028.02	Default State	6	2030.29	0.082175	0.742839	0.161234	4.99642	0.02341
Nanoluciferase(p00002	375	391	WCRKYMKSGNVKDLTQA			16	2028.02	Default State	8	2030.35	2.27374e-13	0.806577	0.138722	5.01622	0
Nanoluciferase(p00002	375	391	WCRKYMKSGNVKDLTQA			16	2028.02	Default State	10	2030.24	0.013676	0.692151	0.139394	5.01285	0.000754
Nanoluciferase(p00002	375	391	WCRKYMKSGNVKDLTQA			16	2028.02	Default State	15	2030.24	0.044548	0.695033	0.145699	5.01726	0.00209
Nanoluciferase(p00002	375	391	WCRKYMKSGNVKDLTQA			16	2028.02	Default State	20	2030.48	0.075148	0.934247	0.157768	5.00001	0.018271
Nanoluciferase(p00002	375	394	WCRKYMKSGNVKDLTQAWDL			19	2442.21	Default State	0	2444.1	0.024743	0	0	6.35349	0.001689
Nanoluciferase(p00002	375	394	WCRKYMKSGNVKDLTQAWDL			19	2442.21	Default State	0.005	2444.99	0.021383	0.889328	0.032702	6.3621	0.000209
Nanoluciferase(p00002	375	394	WCRKYMKSGNVKDLTQAWDL			19	2442.21	Default State	2	2444.97	0.010897	0.872277	0.027036	6.36035	0.000529
Nanoluciferase(p00002	375	394	WCRKYMKSGNVKDLTQAWDL			19	2442.21	Default State	4	2444.95	0.144682	0.853423	0.146782	6.36588	0.00063
Nanoluciferase(p00002	375	394	WCRKYMKSGNVKDLTQAWDL			19	2442.21	Default State	6	2444.7	0.069602	0.604541	0.073869	6.34795	0.008328
Nanoluciferase(p00002	375	394	WCRKYMKSGNVKDLTQAWDL			19	2442.21	Default State	8	2444.72	0	0.625078	0.024743	6.35742	0
Nanoluciferase(p00002	375	394	WCRKYMKSGNVKDLTQAWDL			19	2442.21	Default State	10	2444.65	0.044512	0.556421	0.050926	6.35651	6.05524e-05
Nanoluciferase(p00002	375	394	WCRKYMKSGNVKDLTQAWDL			19	2442.21	Default State	15	2444.67	0.009152	0.573348	0.026381	6.35699	0.002075
Nanoluciferase(p00002	375	394	WCRKYMKSGNVKDLTQAWDL			19	2442.21	Default State	20	2444.92	0.066719	0.823048	0.071159	6.34819	0.008877
Nanoluciferase(p00002	376	391	CRKYMKSGNVKDLTQA			15	1841.94	Default State	0	1843.14	0.055048	0	0	4.30196	0.001287
Nanoluciferase(p00002	376	391	CRKYMKSGNVKDLTQA			15	1841.94	Default State	0.005	1843.91	0.09009	0.771339	0.105577	4.30944	0.000135
Nanoluciferase(p00002	376	391	CRKYMKSGNVKDLTQA			15	1841.94	Default State	2	1843.93	0.091525	0.785816	0.106805	4.30807	0.001451
Nanoluciferase(p00002	376	391	CRKYMKSGNVKDLTQA			15	1841.94	Default State	4	1844.21	0.288991	1.06918	0.294187	4.30527	0.001038
Nanoluciferase(p00002	376	391	CRKYMKSGNVKDLTQA			15	1841.94	Default State	6	1843.7	0.155612	0.556024	0.165062	4.29511	0.009171
Nanoluciferase(p00002	376	391	CRKYMKSGNVKDLTQA			15	1841.94	Default State	8	1843.74	0.109475	0.603726	0.122536	4.30337	0.000451
Nanoluciferase(p00002	376	391	CRKYMKSGNVKDLTQA			15	1841.94	Default State	10	1843.72	0.084238	0.575629	0.10063	4.29889	0.000824
Nanoluciferase(p00002	376	391	CRKYMKSGNVKDLTQA			15	1841.94	Default State	15	1843.68	0.099376	0.542995	0.113604	4.30266	0.001382
Nanoluciferase(p00002	376	391	CRKYMKSGNVKDLTQA			15	1841.94	Default State	20	1843.92	0.148918	0.777529	0.158767	4.29246	0.009948
Nanoluciferase(p00002	376	394	CRKYMKSGNVKDLTQAWDL			18	2256.13	Default State	0	2257.76	0.004788	0	0	6.13655	0.001322
Nanoluciferase(p00002	376	394	CRKYMKSGNVKDLTQAWDL			18	2256.13	Default State	0.005	2258.62	0.037708	0.853057	0.03801	6.14166	0.000258
Nanoluciferase(p00002	376	394	CRKYMKSGNVKDLTQAWDL			18	2256.13	Default State	2	2258.6	0.056626	0.834562	0.056828	6.14515	0.000226
Nanoluciferase(p00002	376	394	CRKYMKSGNVKDLTQAWDL			18	2256.13	Default State	4	2258.7	0	0.942355	0.004788	6.14997	0
Nanoluciferase(p00002	376	394	CRKYMKSGNVKDLTQAWDL			18	2256.13	Default State	6	2258.33	0.020531	0.570013	0.021082	6.13212	0.011095
Nanoluciferase(p00002	376	394	CRKYMKSGNVKDLTQAWDL			18	2256.13	Default State	8	2258.35	0	0.585981	0.004788	6.14496	0
Nanoluciferase(p00002	376	394	CRKYMKSGNVKDLTQAWDL			18	2256.13	Default State	10	2258.32	0.019921	0.558119	0.020489	6.14206	0.003073
Nanoluciferase(p00002	376	394	CRKYMKSGNVKDLTQAWDL			18	2256.13	Default State	15	2258.39	0.027639	0.628076	0.028051	6.13815	0.002042
Nanoluciferase(p00002	376	394	CRKYMKSGNVKDLTQAWDL			18	2256.13	Default State	20	2258.53	0.003306	0.7687	0.005818	6.13272	0.010932
Nanoluciferase(p00002	388	394	LTQAWDL			6	846.436	Default State	0	846.774	0.004478	0	0	7.29136	0.001176
Nanoluciferase(p00002	388	394	LTQAWDL			6	846.436	Default State	0.005	846.87	0.009665	0.096295	0.010652	7.29915	0.001161
Nanoluciferase(p00002	388	394	LTQAWDL			6	846.436	Default State	2	846.871	0.019029	0.096559	0.019549	7.30088	0.001517
Nanoluciferase(p00002	388	394	LTQAWDL			6	846.436	Default State	4	846.856	0.002456	0.081758	0.005108	7.30994	0.001296
Nanoluciferase(p00002	388	394	LTQAWDL			6	846.436	Default State	6	846.84	0.016173	0.065434	0.016781	7.29117	0.00668
Nanoluciferase(p00002	388	394	LTQAWDL			6	846.436	Default State	8	846.844	0	0.070311	0.004478	7.30066	0
Nanoluciferase(p00002	388	394	LTQAWDL			6	846.436	Default State	10	846.831	0.00944	0.056892	0.010448	7.29638	0.000207
Nanoluciferase(p00002	388	394	LTQAWDL			6	846.436	Default State	15	846.828	0.001484	0.053877	0.004718	7.30262	0.003482
Nanoluciferase(p00002	388	394	LTQAWDL			6	846.436	Default State	20	846.866	0.00688	0.092197	0.008209	7.29485	0.006398
Nanoluciferase(p00002	393	403	DLYYHVFRRIS			10	1468.77	Default State	0	1469.59	0.001956	0	0	6.00388	0.000415
Nanoluciferase(p00002	393	403	DLYYHVFRRIS			10	1468.77	Default State	0.005	1470.14	0.028045	0.549993	0.028113	6.02439	0.001281
Nanoluciferase(p00002	393	403	DLYYHVFRRIS			10	1468.77	Default State	2	1470.26	0.024298	0.672989	0.024377	6.0193	0.002665
Nanoluciferase(p00002	393	403	DLYYHVFRRIS			10	1468.77	Default State	4	1470.37	0.006649	0.789601	0.006931	6.02414	0.000307
Nanoluciferase(p00002	393	403	DLYYHVFRRIS			10	1468.77	Default State	6	1470.01	0.039532	0.420603	0.039581	6.00761	0.012369
Nanoluciferase(p00002	393	403	DLYYHVFRRIS			10	1468.77	Default State	8	1470.11	0	0.523397	0.001956	6.0142	0
Nanoluciferase(p00002	393	403	DLYYHVFRRIS			10	1468.77	Default State	10	1470.03	0.029908	0.445251	0.029972	6.01406	0.000489
Nanoluciferase(p00002	393	403	DLYYHVFRRIS			10	1468.77	Default State	15	1470.1	0.08957	0.515406	0.089591	6.0147	0.002171
Nanoluciferase(p00002	393	403	DLYYHVFRRIS			10	1468.77	Default State	20	1470.08	0.001921	0.493035	0.002742	5.99984	0.013699
Nanoluciferase(p00002	395	403	YYHVFRRIS			8	1240.66	Default State	0	1241.16	0.03299	0	0	5.0712	0.001605
Nanoluciferase(p00002	395	403	YYHVFRRIS			8	1240.66	Default State	0.005	1241.64	0.029675	0.477397	0.044373	5.08343	0.000529
Nanoluciferase(p00002	395	403	YYHVFRRIS			8	1240.66	Default State	2	1241.69	0.009807	0.526853	0.034417	5.07835	0.001552
Nanoluciferase(p00002	395	403	YYHVFRRIS			8	1240.66	Default State	4	1241.82	0.016067	0.656227	0.036694	5.07802	0.001694
Nanoluciferase(p00002	395	403	YYHVFRRIS			8	1240.66	Default State	6	1241.55	0.031171	0.393438	0.045387	5.06346	0.013759
Nanoluciferase(p00002	395	403	YYHVFRRIS			8	1240.66	Default State	8	1241.59	0	0.433806	0.03299	5.07206	0
Nanoluciferase(p00002	395	403	YYHVFRRIS			8	1240.66	Default State	10	1241.54	0.008012	0.383649	0.033949	5.06871	0.00087
Nanoluciferase(p00002	395	403	YYHVFRRIS			8	1240.66	Default State	15	1241.55	0.014399	0.385246	0.035995	5.07043	0.001891
Nanoluciferase(p00002	395	403	YYHVFRRIS			8	1240.66	Default State	20	1241.55	0.019223	0.387195	0.038182	5.05954	0.012007

## Sheet: 3000s
Protein	Start	End	Sequence	Modification	Fragment	MaxUptake	MHP	State	Exposure	Center	Center SD	Uptake	Uptake SD	RT	RT SD
Nanoluciferase(p00002	4	21	VETISPGDGRTFPKRGQT			15	1946.01	Default State	0	1947.03	0.09976	0	0	4.40494	0.000209
Nanoluciferase(p00002	4	21	VETISPGDGRTFPKRGQT			15	1946.01	Default State	0.005	1952.17	0	5.14219	0.09976	4.38623	0
Nanoluciferase(p00002	4	21	VETISPGDGRTFPKRGQT			15	1946.01	Default State	2	1951.8	0.118394	4.77328	0.15482	4.3237	0.003402
Nanoluciferase(p00002	4	21	VETISPGDGRTFPKRGQT			15	1946.01	Default State	4	1951.2	0.113949	4.1699	0.151448	4.32626	0.000833
Nanoluciferase(p00002	4	21	VETISPGDGRTFPKRGQT			15	1946.01	Default State	6	1949.86	0.127045	2.83412	0.161532	4.33818	0.007659
Nanoluciferase(p00002	4	21	VETISPGDGRTFPKRGQT			15	1946.01	Default State	8	1949.47	0.259643	2.4492	0.278149	4.32535	0.009424
Nanoluciferase(p00002	4	21	VETISPGDGRTFPKRGQT			15	1946.01	Default State	10	1948.87	0.002012	1.84815	0.09978	4.29992	0.002244
Nanoluciferase(p00002	4	21	VETISPGDGRTFPKRGQT			15	1946.01	Default State	15	1948.19	0.018466	1.16167	0.101455	4.28705	0.002984
Nanoluciferase(p00002	4	21	VETISPGDGRTFPKRGQT			15	1946.01	Default State	20	1948.06	0.018609	1.0384	0.101481	4.31645	0.006342
Nanoluciferase(p00002	4	22	VETISPGDGRTFPKRGQTC			16	2049.02	Default State	0	2050.31	0.004723	0	0	4.54341	0.0017
Nanoluciferase(p00002	4	22	VETISPGDGRTFPKRGQTC			16	2049.02	Default State	0.005	2057.91	0	7.60497	0.004723	4.53536	0
Nanoluciferase(p00002	4	22	VETISPGDGRTFPKRGQTC			16	2049.02	Default State	2	2057.29	0.096497	6.98207	0.096613	4.54111	0.001502
Nanoluciferase(p00002	4	22	VETISPGDGRTFPKRGQTC			16	2049.02	Default State	4	2056.22	0	5.91084	0.004723	4.54563	0
Nanoluciferase(p00002	4	22	VETISPGDGRTFPKRGQTC			16	2049.02	Default State	6	2055.39	0.00224	5.07796	0.005227	4.54044	0.001931
Nanoluciferase(p00002	4	22	VETISPGDGRTFPKRGQTC			16	2049.02	Default State	8	2054.67	0.080014	4.35754	0.080153	4.53972	0.001023
Nanoluciferase(p00002	4	22	VETISPGDGRTFPKRGQTC			16	2049.02	Default State	10	2053.5	0.300025	3.18745	0.300062	4.53931	0.000986
Nanoluciferase(p00002	4	22	VETISPGDGRTFPKRGQTC			16	2049.02	Default State	15	2052.34	0.061281	2.03497	0.061463	4.54133	0.005717
Nanoluciferase(p00002	4	22	VETISPGDGRTFPKRGQTC			16	2049.02	Default State	20	2052.26	0.063682	1.94873	0.063856	4.54071	0.004055
Nanoluciferase(p00002	4	24	VETISPGDGRTFPKRGQTCVV			18	2247.16	Default State	0	2248.49	0.054194	0	0	5.06657	0.001152
Nanoluciferase(p00002	4	24	VETISPGDGRTFPKRGQTCVV			18	2247.16	Default State	0.005	2256.64	0	8.14974	0.054194	5.06687	0
Nanoluciferase(p00002	4	24	VETISPGDGRTFPKRGQTCVV			18	2247.16	Default State	2	2256.6	0.1366	8.11425	0.146958	5.07515	0.000411
Nanoluciferase(p00002	4	24	VETISPGDGRTFPKRGQTCVV			18	2247.16	Default State	4	2255.1	0	6.60878	0.054194	5.07661	0
Nanoluciferase(p00002	4	24	VETISPGDGRTFPKRGQTCVV			18	2247.16	Default State	6	2254.11	0.057164	5.61882	0.07877	5.07444	0.003068
Nanoluciferase(p00002	4	24	VETISPGDGRTFPKRGQTCVV			18	2247.16	Default State	8	2253.22	0.089654	4.73696	0.104761	5.08121	0.002789
Nanoluciferase(p00002	4	24	VETISPGDGRTFPKRGQTCVV			18	2247.16	Default State	10	2252.05	0.355593	3.56541	0.359699	5.07985	0.005202
Nanoluciferase(p00002	4	24	VETISPGDGRTFPKRGQTCVV			18	2247.16	Default State	15	2250.47	0.125073	1.9856	0.136309	5.0768	0.006309
Nanoluciferase(p00002	4	24	VETISPGDGRTFPKRGQTCVV			18	2247.16	Default State	20	2250.34	0.012424	1.85303	0.0556	5.07296	0.004392
Nanoluciferase(p00002	4	29	VETISPGDGRTFPKRGQTCVVHYTGM			23	2836.39	Default State	0	2838.12	0.01278	0	0	5.26128	0.000753
Nanoluciferase(p00002	4	29	VETISPGDGRTFPKRGQTCVVHYTGM			23	2836.39	Default State	0.005	2850.68	0	12.5526	0.01278	5.25889	0
Nanoluciferase(p00002	4	29	VETISPGDGRTFPKRGQTCVVHYTGM			23	2836.39	Default State	2	2849.86	0.107108	11.7384	0.107868	5.25984	0.001642
Nanoluciferase(p00002	4	29	VETISPGDGRTFPKRGQTCVVHYTGM			23	2836.39	Default State	4	2847.01	0	8.88033	0.01278	5.26711	0
Nanoluciferase(p00002	4	29	VETISPGDGRTFPKRGQTCVVHYTGM			23	2836.39	Default State	6	2845.93	0.312225	7.80846	0.312487	5.26581	0.000958
Nanoluciferase(p00002	4	29	VETISPGDGRTFPKRGQTCVVHYTGM			23	2836.39	Default State	8	2844.56	0.427434	6.43733	0.427625	5.26743	0.000544
Nanoluciferase(p00002	4	29	VETISPGDGRTFPKRGQTCVVHYTGM			23	2836.39	Default State	10	2842.72	0.346114	4.59441	0.34635	5.26978	0.002398
Nanoluciferase(p00002	4	29	VETISPGDGRTFPKRGQTCVVHYTGM			23	2836.39	Default State	15	2840.7	0.029932	2.57379	0.032547	5.26625	0.003723
Nanoluciferase(p00002	4	29	VETISPGDGRTFPKRGQTCVVHYTGM			23	2836.39	Default State	20	2840.61	0.031619	2.48643	0.034104	5.26548	0.003304
Nanoluciferase(p00002	22	29	CVVHYTGM			7	909.396	Default State	0	910.035	0.062701	0	0	5.43148	0.002326
Nanoluciferase(p00002	22	29	CVVHYTGM			7	909.396	Default State	0.005	913.348	0.065085	3.3132	0.090374	5.42709	3.94203e-05
Nanoluciferase(p00002	22	29	CVVHYTGM			7	909.396	Default State	2	912.938	0.061854	2.90264	0.088075	5.43405	0.000987
Nanoluciferase(p00002	22	29	CVVHYTGM			7	909.396	Default State	4	912.288	0.054526	2.25237	0.083093	5.43715	0.002052
Nanoluciferase(p00002	22	29	CVVHYTGM			7	909.396	Default State	6	912.025	0.137825	1.99001	0.151417	5.43534	0.000806
Nanoluciferase(p00002	22	29	CVVHYTGM			7	909.396	Default State	8	911.56	0.088284	1.52474	0.108284	5.43505	0.003514
Nanoluciferase(p00002	22	29	CVVHYTGM			7	909.396	Default State	10	911.059	0.094089	1.02419	0.113066	5.43643	0.001488
Nanoluciferase(p00002	22	29	CVVHYTGM			7	909.396	Default State	15	910.635	0.090297	0.599516	0.109932	5.43695	0.004674
Nanoluciferase(p00002	22	29	CVVHYTGM			7	909.396	Default State	20	910.514	0.072217	0.479022	0.095638	5.43297	0.005821
Nanoluciferase(p00002	23	29	VVHYTGM			6	806.386	Default State	0	807.083	0.019082	0	0	5.08868	0.001521
Nanoluciferase(p00002	23	29	VVHYTGM			6	806.386	Default State	0.005	809.426	0	2.34321	0.019082	5.09451	0
Nanoluciferase(p00002	23	29	VVHYTGM			6	806.386	Default State	2	809.225	0.018677	2.14239	0.026701	5.10063	0.000631
Nanoluciferase(p00002	23	29	VVHYTGM			6	806.386	Default State	4	808.707	0	1.62402	0.019082	5.10509	0
Nanoluciferase(p00002	23	29	VVHYTGM			6	806.386	Default State	6	808.639	0.022941	1.55622	0.02984	5.09895	0.001131
Nanoluciferase(p00002	23	29	VVHYTGM			6	806.386	Default State	8	808.377	0.067455	1.29489	0.070103	5.10181	0.001863
Nanoluciferase(p00002	23	29	VVHYTGM			6	806.386	Default State	10	808.038	0.127209	0.955703	0.128632	5.10626	0.002284
Nanoluciferase(p00002	23	29	VVHYTGM			6	806.386	Default State	15	807.684	0.090941	0.601499	0.092921	5.10131	0.004047
Nanoluciferase(p00002	23	29	VVHYTGM			6	806.386	Default State	20	807.521	0.054842	0.438126	0.058067	5.09804	0.004968
Nanoluciferase(p00002	23	58	VVHYTGMLEDGKKFDSSRDRNKPFKFMLGKQEVIRG			34	4213.18	Default State	0	4215.73	0.160537	0	0	5.54717	0.002497
Nanoluciferase(p00002	23	58	VVHYTGMLEDGKKFDSSRDRNKPFKFMLGKQEVIRG			34	4213.18	Default State	0.005	4226.72	0	10.9911	0.160537	5.83122	0
Nanoluciferase(p00002	23	58	VVHYTGMLEDGKKFDSSRDRNKPFKFMLGKQEVIRG			34	4213.18	Default State	2	4226.95	0.114187	11.212	0.197005	5.83405	0.001549
Nanoluciferase(p00002	23	58	VVHYTGMLEDGKKFDSSRDRNKPFKFMLGKQEVIRG			34	4213.18	Default State	4	4226.79	0.020673	11.0578	0.161863	5.8282	0.012645
Nanoluciferase(p00002	23	58	VVHYTGMLEDGKKFDSSRDRNKPFKFMLGKQEVIRG			34	4213.18	Default State	6	4225.96	0.014877	10.2241	0.161225	5.83419	0.000175
Nanoluciferase(p00002	23	58	VVHYTGMLEDGKKFDSSRDRNKPFKFMLGKQEVIRG			34	4213.18	Default State	8	4225.44	0.05768	9.70303	0.170585	5.83265	0.001727
Nanoluciferase(p00002	23	58	VVHYTGMLEDGKKFDSSRDRNKPFKFMLGKQEVIRG			34	4213.18	Default State	10	4224.68	0.193845	8.94211	0.25169	5.83135	0.000288
Nanoluciferase(p00002	23	58	VVHYTGMLEDGKKFDSSRDRNKPFKFMLGKQEVIRG			34	4213.18	Default State	15	4223.98	0.001429	8.24893	0.160544	5.83158	0.00367
Nanoluciferase(p00002	23	58	VVHYTGMLEDGKKFDSSRDRNKPFKFMLGKQEVIRG			34	4213.18	Default State	20	4223.43	0.061163	7.70119	0.171794	5.83003	0.003635
Nanoluciferase(p00002	29	38	MLEDGKKFDS			9	1169.55	Default State	0	1170.88	0.021279	0	0	6.80641	0.000522
Nanoluciferase(p00002	29	38	MLEDGKKFDS			9	1169.55	Default State	0.005	1173.27	0	2.39009	0.021279	6.80366	0
Nanoluciferase(p00002	29	38	MLEDGKKFDS			9	1169.55	Default State	2	1173.41	0.000393	2.53245	0.021282	6.77894	0.001941
Nanoluciferase(p00002	29	38	MLEDGKKFDS			9	1169.55	Default State	4	1172.98	0	2.10197	0.021279	6.81473	0
Nanoluciferase(p00002	29	38	MLEDGKKFDS			9	1169.55	Default State	6	1172.58	0.029246	1.6941	0.036168	6.8093	0.000483
Nanoluciferase(p00002	29	38	MLEDGKKFDS			9	1169.55	Default State	8	1172.25	0.054346	1.36374	0.058364	6.80812	0.002803
Nanoluciferase(p00002	29	38	MLEDGKKFDS			9	1169.55	Default State	10	1171.67	0.150038	0.788412	0.151539	6.81236	0.003185
Nanoluciferase(p00002	29	38	MLEDGKKFDS			9	1169.55	Default State	15	1171.09	0.083403	0.208526	0.086074	6.81164	0.003325
Nanoluciferase(p00002	29	38	MLEDGKKFDS			9	1169.55	Default State	20	1170.95	0.048074	0.064295	0.052572	6.8102	0.005819
Nanoluciferase(p00002	30	48	LEDGKKFDSSRDRNKPFKF			17	2314.19	Default State	0	2315.75	0.046308	0	0	4.84552	0.00038
Nanoluciferase(p00002	30	48	LEDGKKFDSSRDRNKPFKF			17	2314.19	Default State	0.005	2321.3	0	5.55375	0.046308	4.86234	0
Nanoluciferase(p00002	30	48	LEDGKKFDSSRDRNKPFKF			17	2314.19	Default State	2	2321.27	0.098637	5.52121	0.108967	4.8565	0.001867
Nanoluciferase(p00002	30	48	LEDGKKFDSSRDRNKPFKF			17	2314.19	Default State	4	2321.01	0	5.26619	0.046308	4.85681	0
Nanoluciferase(p00002	30	48	LEDGKKFDSSRDRNKPFKF			17	2314.19	Default State	6	2320.57	0.012409	4.82753	0.047942	4.85909	0.002499
Nanoluciferase(p00002	30	48	LEDGKKFDSSRDRNKPFKF			17	2314.19	Default State	8	2319.93	0.157577	4.18387	0.164241	4.85408	0.00243
Nanoluciferase(p00002	30	48	LEDGKKFDSSRDRNKPFKF			17	2314.19	Default State	10	2319.09	0.199288	3.34694	0.204598	4.85231	0.000509
Nanoluciferase(p00002	30	48	LEDGKKFDSSRDRNKPFKF			17	2314.19	Default State	15	2318.4	0.171752	2.65698	0.177886	4.84723	0.00323
Nanoluciferase(p00002	30	48	LEDGKKFDSSRDRNKPFKF			17	2314.19	Default State	20	2318.06	0.062956	2.31006	0.078153	4.85073	0.002774
Nanoluciferase(p00002	49	58	MLGKQEVIRG			9	1130.63	Default State	0	1131.25	0.00931	0	0	4.55033	0.001247
Nanoluciferase(p00002	49	58	MLGKQEVIRG			9	1130.63	Default State	0.005	1136.32	0	5.07411	0.00931	4.54127	0
Nanoluciferase(p00002	49	58	MLGKQEVIRG			9	1130.63	Default State	2	1136.28	0.014096	5.02955	0.016893	4.54811	0.001184
Nanoluciferase(p00002	49	58	MLGKQEVIRG			9	1130.63	Default State	4	1135.45	0.04517	4.20261	0.04612	4.55147	0.003081
Nanoluciferase(p00002	49	58	MLGKQEVIRG			9	1130.63	Default State	6	1135.55	0.11511	4.29726	0.115486	4.54917	0.001781
Nanoluciferase(p00002	49	58	MLGKQEVIRG			9	1130.63	Default State	8	1135.24	0.144349	3.9943	0.144649	4.54605	0.002614
Nanoluciferase(p00002	49	58	MLGKQEVIRG			9	1130.63	Default State	10	1134.69	0.11438	3.4439	0.114759	4.54906	0.00152
Nanoluciferase(p00002	49	58	MLGKQEVIRG			9	1130.63	Default State	15	1133.89	0.028198	2.64293	0.029695	4.54994	0.002866
Nanoluciferase(p00002	49	58	MLGKQEVIRG			9	1130.63	Default State	20	1133.57	0.065087	2.31699	0.06575	4.54796	0.004544
Nanoluciferase(p00002	52	66	KQEVIRGWEEGVAQM			14	1759.88	Default State	0	1760.94	0.011058	0	0	6.22996	0.002774
Nanoluciferase(p00002	52	66	KQEVIRGWEEGVAQM			14	1759.88	Default State	0.005	1769.92	0	8.9714	0.011058	6.21266	0
Nanoluciferase(p00002	52	66	KQEVIRGWEEGVAQM			14	1759.88	Default State	2	1769.43	0.044873	8.48803	0.046216	6.21886	0.002059
Nanoluciferase(p00002	52	66	KQEVIRGWEEGVAQM			14	1759.88	Default State	4	1767.61	0	6.66199	0.011058	6.22904	0
Nanoluciferase(p00002	52	66	KQEVIRGWEEGVAQM			14	1759.88	Default State	6	1766.8	0.049929	5.85532	0.051139	6.22344	0.000579
Nanoluciferase(p00002	52	66	KQEVIRGWEEGVAQM			14	1759.88	Default State	8	1765.68	0.253346	4.73685	0.253588	6.22689	0.000348
Nanoluciferase(p00002	52	66	KQEVIRGWEEGVAQM			14	1759.88	Default State	10	1764.43	0.296795	3.48552	0.297001	6.23179	0.000564
Nanoluciferase(p00002	52	66	KQEVIRGWEEGVAQM			14	1759.88	Default State	15	1763	0.226626	2.05826	0.226896	6.23259	0.001719
Nanoluciferase(p00002	52	66	KQEVIRGWEEGVAQM			14	1759.88	Default State	20	1762.46	0.067433	1.51121	0.068334	6.23106	0.005526
Nanoluciferase(p00002	54	62	EVIRGWEEG			8	1074.52	Default State	0	1075.04	0.009507	0	0	5.82259	0.00158
Nanoluciferase(p00002	54	62	EVIRGWEEG			8	1074.52	Default State	0.005	1079.22	0	4.17821	0.009507	5.82584	0
Nanoluciferase(p00002	54	62	EVIRGWEEG			8	1074.52	Default State	2	1079	0.031222	3.95883	0.032637	5.8319	0.000216
Nanoluciferase(p00002	54	62	EVIRGWEEG			8	1074.52	Default State	4	1078.26	0.107735	3.22378	0.108153	5.83099	0.005103
Nanoluciferase(p00002	54	62	EVIRGWEEG			8	1074.52	Default State	6	1077.79	0.006088	2.74538	0.011289	5.83158	0.001254
Nanoluciferase(p00002	54	62	EVIRGWEEG			8	1074.52	Default State	8	1077.3	0.056847	2.26423	0.057636	5.83259	0.001705
Nanoluciferase(p00002	54	62	EVIRGWEEG			8	1074.52	Default State	10	1076.53	0.158156	1.49053	0.158441	5.83358	0.000478
Nanoluciferase(p00002	54	62	EVIRGWEEG			8	1074.52	Default State	15	1075.98	0.031578	0.937806	0.032978	5.83318	0.002626
Nanoluciferase(p00002	54	62	EVIRGWEEG			8	1074.52	Default State	20	1075.88	0.007417	0.843227	0.012058	5.82936	0.00343
Nanoluciferase(p00002	54	66	EVIRGWEEGVAQM			12	1503.73	Default State	0	1504.87	0.053907	0	0	6.59881	0.002674
Nanoluciferase(p00002	54	66	EVIRGWEEGVAQM			12	1503.73	Default State	0.005	1511.8	0.063429	6.93281	0.083242	6.59265	0.001439
Nanoluciferase(p00002	54	66	EVIRGWEEGVAQM			12	1503.73	Default State	2	1511.19	0.070209	6.3173	0.088517	6.59904	0.001799
Nanoluciferase(p00002	54	66	EVIRGWEEGVAQM			12	1503.73	Default State	4	1509.72	0.46594	4.8554	0.469048	6.60371	0.002086
Nanoluciferase(p00002	54	66	EVIRGWEEGVAQM			12	1503.73	Default State	6	1509.4	0.142482	4.53038	0.152339	6.60151	0.002064
Nanoluciferase(p00002	54	66	EVIRGWEEGVAQM			12	1503.73	Default State	8	1508.71	0.156633	3.84312	0.16565	6.60163	0.002864
Nanoluciferase(p00002	54	66	EVIRGWEEGVAQM			12	1503.73	Default State	10	1507.81	0.302259	2.94047	0.307028	6.6054	0.003108
Nanoluciferase(p00002	54	66	EVIRGWEEGVAQM			12	1503.73	Default State	15	1506.36	0.235114	1.48716	0.241215	6.60828	0.003628
Nanoluciferase(p00002	54	66	EVIRGWEEGVAQM			12	1503.73	Default State	20	1505.9	0.046613	1.03312	0.071265	6.60562	0.00589
Nanoluciferase(p00002	59	74	WEEGVAQMSVGQRAKL			15	1788.91	Default State	0	1790.04	0.009798	0	0	5.69427	0.001057
Nanoluciferase(p00002	59	74	WEEGVAQMSVGQRAKL			15	1788.91	Default State	0.005	1799.3	0	9.26009	0.009798	5.69189	0
Nanoluciferase(p00002	59	74	WEEGVAQMSVGQRAKL			15	1788.91	Default State	2	1798.4	0.169284	8.35825	0.169568	5.69721	0.002081
Nanoluciferase(p00002	59	74	WEEGVAQMSVGQRAKL			15	1788.91	Default State	4	1796.31	0	6.2755	0.009798	5.7037	0
Nanoluciferase(p00002	59	74	WEEGVAQMSVGQRAKL			15	1788.91	Default State	6	1795.26	0.22498	5.21994	0.225194	5.69843	0.001638
Nanoluciferase(p00002	59	74	WEEGVAQMSVGQRAKL			15	1788.91	Default State	8	1793.94	0.20567	3.8994	0.205904	5.69739	0.001722
Nanoluciferase(p00002	59	74	WEEGVAQMSVGQRAKL			15	1788.91	Default State	10	1792.38	0.234367	2.34443	0.234572	5.69989	0.002261
Nanoluciferase(p00002	59	74	WEEGVAQMSVGQRAKL			15	1788.91	Default State	15	1790.65	0.009759	0.610034	0.013829	5.69961	0.002194
Nanoluciferase(p00002	59	74	WEEGVAQMSVGQRAKL			15	1788.91	Default State	20	1790.52	0.039939	0.48368	0.041123	5.69743	0.005108
Nanoluciferase(p00002	67	74	SVGQRAKL			7	858.516	Default State	0	858.947	0.006113	0	0	3.8698	0.002272
Nanoluciferase(p00002	67	74	SVGQRAKL			7	858.516	Default State	0.005	862.955	0	4.00793	0.006113	3.86876	0
Nanoluciferase(p00002	67	74	SVGQRAKL			7	858.516	Default State	2	862.599	0.031362	3.65244	0.031952	3.87181	0.000512
Nanoluciferase(p00002	67	74	SVGQRAKL			7	858.516	Default State	4	861.557	0.011147	2.60958	0.012713	3.87546	0.001087
Nanoluciferase(p00002	67	74	SVGQRAKL			7	858.516	Default State	6	861.321	0.053325	2.37385	0.053674	3.87267	0.001652
Nanoluciferase(p00002	67	74	SVGQRAKL			7	858.516	Default State	8	860.884	0.080557	1.93734	0.080788	3.87244	0.000508
Nanoluciferase(p00002	67	74	SVGQRAKL			7	858.516	Default State	10	860.201	0.136013	1.25414	0.13615	3.87451	0.001685
Nanoluciferase(p00002	67	74	SVGQRAKL			7	858.516	Default State	15	859.45	0.10852	0.503365	0.108692	3.87495	0.004878
Nanoluciferase(p00002	67	74	SVGQRAKL			7	858.516	Default State	20	859.26	0.018541	0.312766	0.019523	3.87431	0.005416
Nanoluciferase(p00002	69	74	GQRAKL			5	672.415	Default State	0	672.743	0.003463	0	0	3.86711	0.002416
Nanoluciferase(p00002	69	74	GQRAKL			5	672.415	Default State	0.005	674.636	0	1.89333	0.003463	3.86632	0
Nanoluciferase(p00002	69	74	GQRAKL			5	672.415	Default State	2	674.426	0.099521	1.68352	0.099581	3.86971	0.000276
Nanoluciferase(p00002	69	74	GQRAKL			5	672.415	Default State	4	673.928	0	1.18511	0.003463	3.87577	0
Nanoluciferase(p00002	69	74	GQRAKL			5	672.415	Default State	6	673.784	0.027959	1.04148	0.028173	3.87245	0.001538
Nanoluciferase(p00002	69	74	GQRAKL			5	672.415	Default State	8	673.563	0.031504	0.82033	0.031694	3.87216	0.000309
Nanoluciferase(p00002	69	74	GQRAKL			5	672.415	Default State	10	673.266	0.063446	0.52354	0.06354	3.87405	0.001885
Nanoluciferase(p00002	69	74	GQRAKL			5	672.415	Default State	15	672.9	0.036208	0.157379	0.036374	3.87348	0.003732
Nanoluciferase(p00002	69	74	GQRAKL			5	672.415	Default State	20	672.846	0.009501	0.102968	0.010113	3.87216	0.006122
Nanoluciferase(p00002	75	80	TISPDY			4	695.325	Default State	0	695.632	0.003584	0	0	5.31817	0.000952
Nanoluciferase(p00002	75	80	TISPDY			4	695.325	Default State	0.005	697.425	0	1.79302	0.003584	5.32104	0
Nanoluciferase(p00002	75	80	TISPDY			4	695.325	Default State	2	697.297	0.019007	1.66497	0.019342	5.32561	0.000274
Nanoluciferase(p00002	75	80	TISPDY			4	695.325	Default State	4	696.882	0.05587	1.24946	0.055985	5.32847	0.00224
Nanoluciferase(p00002	75	80	TISPDY			4	695.325	Default State	6	696.875	0.027553	1.24262	0.027785	5.32569	0.000121
Nanoluciferase(p00002	75	80	TISPDY			4	695.325	Default State	8	696.714	0.053444	1.08141	0.053564	5.32524	0.000818
Nanoluciferase(p00002	75	80	TISPDY			4	695.325	Default State	10	696.351	0.050482	0.718838	0.05061	5.32691	0.001324
Nanoluciferase(p00002	75	80	TISPDY			4	695.325	Default State	15	696.076	0.025464	0.443821	0.025715	5.32599	0.004217
Nanoluciferase(p00002	75	80	TISPDY			4	695.325	Default State	20	695.986	0	0.353739	0.003584	5.3288	0
Nanoluciferase(p00002	75	81	TISPDYA			5	766.362	Default State	0	766.72	0.002374	0	0	5.16515	0.00067
Nanoluciferase(p00002	75	81	TISPDYA			5	766.362	Default State	0.005	769.041	0	2.32176	0.002374	5.16508	0
Nanoluciferase(p00002	75	81	TISPDYA			5	766.362	Default State	2	768.835	0.020818	2.11562	0.020952	5.16999	0.000394
Nanoluciferase(p00002	75	81	TISPDYA			5	766.362	Default State	4	768.386	0.036069	1.66684	0.036147	5.17246	0.002765
Nanoluciferase(p00002	75	81	TISPDYA			5	766.362	Default State	6	768.163	0.015422	1.4432	0.015604	5.17035	0.001168
Nanoluciferase(p00002	75	81	TISPDYA			5	766.362	Default State	8	767.852	0.04867	1.13292	0.048728	5.16946	0.001045
Nanoluciferase(p00002	75	81	TISPDYA			5	766.362	Default State	10	767.526	0.079348	0.806503	0.079383	5.17141	0.001608
Nanoluciferase(p00002	75	81	TISPDYA			5	766.362	Default State	15	767.125	0.066781	0.405612	0.066823	5.17037	0.004491
Nanoluciferase(p00002	75	81	TISPDYA			5	766.362	Default State	20	767.042	0.016149	0.322306	0.016323	5.16822	0.004872
Nanoluciferase(p00002	75	97	TISPDYAYGATGHPGIIPPHATL			18	2349.19	Default State	0	2350.65	0.207863	0	0	6.0024	0.001666
Nanoluciferase(p00002	75	97	TISPDYAYGATGHPGIIPPHATL			18	2349.19	Default State	0.005	2360.71	0	10.0533	0.207863	6.04367	0
Nanoluciferase(p00002	75	97	TISPDYAYGATGHPGIIPPHATL			18	2349.19	Default State	2	2358.78	0.031209	8.13143	0.210193	6.07302	0.000393
Nanoluciferase(p00002	75	97	TISPDYAYGATGHPGIIPPHATL			18	2349.19	Default State	4	2357.27	0.20618	6.6165	0.292775	6.05643	0.002697
Nanoluciferase(p00002	75	97	TISPDYAYGATGHPGIIPPHATL			18	2349.19	Default State	6	2356.76	0.498709	6.10753	0.540294	6.04361	0.028413
Nanoluciferase(p00002	75	97	TISPDYAYGATGHPGIIPPHATL			18	2349.19	Default State	8	2355.53	0.171598	4.87306	0.269542	6.05711	0.00204
Nanoluciferase(p00002	75	97	TISPDYAYGATGHPGIIPPHATL			18	2349.19	Default State	10	2354.08	0.311967	3.42272	0.374874	6.05447	0.004363
Nanoluciferase(p00002	75	97	TISPDYAYGATGHPGIIPPHATL			18	2349.19	Default State	15	2353.12	0.207649	2.46702	0.293812	6.03276	0.012846
Nanoluciferase(p00002	75	97	TISPDYAYGATGHPGIIPPHATL			18	2349.19	Default State	20	2352.71	0.100758	2.06156	0.230996	6.04399	0.024954
Nanoluciferase(p00002	81	97	AYGATGHPGIIPPHATL			13	1672.88	Default State	0	1673.83	0.012366	0	0	5.55684	0.000374
Nanoluciferase(p00002	81	97	AYGATGHPGIIPPHATL			13	1672.88	Default State	0.005	1680.04	0	6.20836	0.012366	5.5469	0
Nanoluciferase(p00002	81	97	AYGATGHPGIIPPHATL			13	1672.88	Default State	2	1679.8	0.006581	5.96819	0.014008	5.55538	0.00042
Nanoluciferase(p00002	81	97	AYGATGHPGIIPPHATL			13	1672.88	Default State	4	1679.02	0	5.18995	0.012366	5.56241	0
Nanoluciferase(p00002	81	97	AYGATGHPGIIPPHATL			13	1672.88	Default State	6	1678.17	0.026295	4.3348	0.029058	5.55389	0.001361
Nanoluciferase(p00002	81	97	AYGATGHPGIIPPHATL			13	1672.88	Default State	8	1677.43	0.223773	3.59966	0.224114	5.55336	0.001991
Nanoluciferase(p00002	81	97	AYGATGHPGIIPPHATL			13	1672.88	Default State	10	1676.33	0.247798	2.50295	0.248106	5.5576	0.002661
Nanoluciferase(p00002	81	97	AYGATGHPGIIPPHATL			13	1672.88	Default State	15	1675.43	0.121717	1.59961	0.122344	5.55969	0.00367
Nanoluciferase(p00002	81	97	AYGATGHPGIIPPHATL			13	1672.88	Default State	20	1675.42	0	1.58985	0.012366	5.56066	0
Nanoluciferase(p00002	81	99	AYGATGHPGIIPPHATLVF			15	1919.02	Default State	0	1920.13	0.014982	0	0	6.63741	0.000497
Nanoluciferase(p00002	81	99	AYGATGHPGIIPPHATLVF			15	1919.02	Default State	0.005	1927.42	2.27374e-13	7.28565	0.014982	6.63676	0
Nanoluciferase(p00002	81	99	AYGATGHPGIIPPHATLVF			15	1919.02	Default State	2	1925.69	0	5.5631	0.014982	6.64502	0
Nanoluciferase(p00002	81	99	AYGATGHPGIIPPHATLVF			15	1919.02	Default State	4	1924.17	0.059122	4.04131	0.060991	6.64676	0.003068
Nanoluciferase(p00002	81	99	AYGATGHPGIIPPHATLVF			15	1919.02	Default State	6	1924.3	0	4.16733	0.014982	6.64412	0
Nanoluciferase(p00002	81	99	AYGATGHPGIIPPHATLVF			15	1919.02	Default State	8	1923.43	0.124177	3.30192	0.125078	6.64346	0.002126
Nanoluciferase(p00002	81	99	AYGATGHPGIIPPHATLVF			15	1919.02	Default State	10	1922.67	2.27374e-13	2.54234	0.014982	6.64626	0
Nanoluciferase(p00002	81	99	AYGATGHPGIIPPHATLVF			15	1919.02	Default State	15	1921.75	0	1.62125	0.014982	6.64721	0
Nanoluciferase(p00002	81	99	AYGATGHPGIIPPHATLVF			15	1919.02	Default State	20	1921.62	0	1.49006	0.014982	6.63363	0
Nanoluciferase(p00002	82	97	YGATGHPGIIPPHATL			12	1601.84	Default State	0	1602.79	0.007705	0	0	5.53352	0.001283
Nanoluciferase(p00002	82	97	YGATGHPGIIPPHATL			12	1601.84	Default State	0.005	1609.72	0	6.93446	0.007705	5.52081	0
Nanoluciferase(p00002	82	97	YGATGHPGIIPPHATL			12	1601.84	Default State	2	1608.23	0.05752	5.43826	0.058033	5.52508	0.001942
Nanoluciferase(p00002	82	97	YGATGHPGIIPPHATL			12	1601.84	Default State	4	1606.93	0.046821	4.14602	0.047451	5.5313	0.002697
Nanoluciferase(p00002	82	97	YGATGHPGIIPPHATL			12	1601.84	Default State	6	1606.51	0.040854	3.72301	0.041574	5.52601	0.00014
Nanoluciferase(p00002	82	97	YGATGHPGIIPPHATL			12	1601.84	Default State	8	1605.86	0.196597	3.07464	0.196748	5.52596	0.00043
Nanoluciferase(p00002	82	97	YGATGHPGIIPPHATL			12	1601.84	Default State	10	1604.78	2.27374e-13	1.99021	0.007705	5.52647	0
Nanoluciferase(p00002	82	97	YGATGHPGIIPPHATL			12	1601.84	Default State	15	1604.3	0.131971	1.51364	0.132195	5.52941	0.00232
Nanoluciferase(p00002	82	97	YGATGHPGIIPPHATL			12	1601.84	Default State	20	1604.07	0.014613	1.28089	0.01652	5.52521	0.004678
Nanoluciferase(p00002	98	103	VFDVEL			5	721.377	Default State	0	721.964	0.003176	0	0	7.40812	0.000394
Nanoluciferase(p00002	98	103	VFDVEL			5	721.377	Default State	0.005	723.799	0	1.83501	0.003176	6.88834	0
Nanoluciferase(p00002	98	103	VFDVEL			5	721.377	Default State	2	723.266	0.040365	1.30238	0.040489	7.42148	0.000657
Nanoluciferase(p00002	98	103	VFDVEL			5	721.377	Default State	4	722.981	0.1542	1.01678	0.154233	7.42352	0.001375
Nanoluciferase(p00002	98	103	VFDVEL			5	721.377	Default State	6	722.905	0.039669	0.940826	0.039796	7.41883	0.001562
Nanoluciferase(p00002	98	103	VFDVEL			5	721.377	Default State	8	722.799	0.039169	0.83488	0.039298	7.41712	0.002137
Nanoluciferase(p00002	98	103	VFDVEL			5	721.377	Default State	10	722.531	0.065449	0.567188	0.065526	7.41814	0.003402
Nanoluciferase(p00002	98	103	VFDVEL			5	721.377	Default State	15	722.199	0.013188	0.23488	0.013565	7.41654	0.003828
Nanoluciferase(p00002	98	103	VFDVEL			5	721.377	Default State	20	722.125	0.018055	0.161259	0.018332	7.41277	0.00616
Nanoluciferase(p00002	103	121	LLKLEGGSGGSGGVTGWRL			18	1844	Default State	0	1845.09	0.002503	0	0	6.69418	0.001862
Nanoluciferase(p00002	103	121	LLKLEGGSGGSGGVTGWRL			18	1844	Default State	0.005	1854.52	0	9.43323	0.002503	6.67594	0
Nanoluciferase(p00002	103	121	LLKLEGGSGGSGGVTGWRL			18	1844	Default State	2	1854.23	0.043719	9.1394	0.043791	6.66972	0.002833
Nanoluciferase(p00002	103	121	LLKLEGGSGGSGGVTGWRL			18	1844	Default State	4	1853.05	0.038816	7.96267	0.038897	6.67065	0.002207
Nanoluciferase(p00002	103	121	LLKLEGGSGGSGGVTGWRL			18	1844	Default State	6	1852.85	0.137537	7.76756	0.137559	6.67458	0.000304
Nanoluciferase(p00002	103	121	LLKLEGGSGGSGGVTGWRL			18	1844	Default State	8	1852.31	0.204684	7.22832	0.204699	6.67443	0.001195
Nanoluciferase(p00002	103	121	LLKLEGGSGGSGGVTGWRL			18	1844	Default State	10	1851.14	0.312289	6.057	0.312299	6.6756	0.001806
Nanoluciferase(p00002	103	121	LLKLEGGSGGSGGVTGWRL			18	1844	Default State	15	1850.36	0.140372	5.273	0.140394	6.67067	0.002946
Nanoluciferase(p00002	103	121	LLKLEGGSGGSGGVTGWRL			18	1844	Default State	20	1850.07	0.217663	4.98094	0.217678	6.66479	0.001458
Nanoluciferase(p00002	104	123	LKLEGGSGGSGGVTGWRLCE			19	1962.97	Default State	0	1964.52	0.012556	0	0	6.42804	0.000739
Nanoluciferase(p00002	104	123	LKLEGGSGGSGGVTGWRLCE			19	1962.97	Default State	0.005	1974.23	0	9.71002	0.012556	6.43191	0
Nanoluciferase(p00002	104	123	LKLEGGSGGSGGVTGWRLCE			19	1962.97	Default State	2	1974.15	0.136247	9.62829	0.136824	6.4322	0.00059
Nanoluciferase(p00002	104	123	LKLEGGSGGSGGVTGWRLCE			19	1962.97	Default State	4	1972.99	0	8.47003	0.012556	6.43826	0
Nanoluciferase(p00002	104	123	LKLEGGSGGSGGVTGWRLCE			19	1962.97	Default State	6	1972.94	0.26011	8.41701	0.260413	6.43248	0.000598
Nanoluciferase(p00002	104	123	LKLEGGSGGSGGVTGWRLCE			19	1962.97	Default State	8	1972.52	0.336522	7.9988	0.336756	6.42994	0.003661
Nanoluciferase(p00002	104	123	LKLEGGSGGSGGVTGWRLCE			19	1962.97	Default State	10	1971.07	0.263642	6.54872	0.263941	6.43095	0.002429
Nanoluciferase(p00002	104	123	LKLEGGSGGSGGVTGWRLCE			19	1962.97	Default State	15	1970.16	0.02414	5.6407	0.02721	6.43482	0.004949
Nanoluciferase(p00002	104	123	LKLEGGSGGSGGVTGWRLCE			19	1962.97	Default State	20	1969.61	0.111952	5.08294	0.112654	6.42631	0.004401
Nanoluciferase(p00002	105	123	KLEGGSGGSGGVTGWRLCE			18	1849.89	Default State	0	1850.92	0.020919	0	0	6.20449	0.002792
Nanoluciferase(p00002	105	123	KLEGGSGGSGGVTGWRLCE			18	1849.89	Default State	0.005	1860.48	0	9.56693	0.020919	6.20857	0
Nanoluciferase(p00002	105	123	KLEGGSGGSGGVTGWRLCE			18	1849.89	Default State	2	1860.46	0	9.53853	0.020919	6.21474	0
Nanoluciferase(p00002	105	123	KLEGGSGGSGGVTGWRLCE			18	1849.89	Default State	4	1860.19	0	9.27335	0.020919	6.21873	0
Nanoluciferase(p00002	105	123	KLEGGSGGSGGVTGWRLCE			18	1849.89	Default State	6	1859.69	0.05569	8.77322	0.059489	6.20965	0.000306
Nanoluciferase(p00002	105	123	KLEGGSGGSGGVTGWRLCE			18	1849.89	Default State	8	1859.09	0.304937	8.1719	0.305654	6.20953	0.002013
Nanoluciferase(p00002	105	123	KLEGGSGGSGGVTGWRLCE			18	1849.89	Default State	10	1857.81	0.381197	6.8951	0.38177	6.21018	0.000992
Nanoluciferase(p00002	105	123	KLEGGSGGSGGVTGWRLCE			18	1849.89	Default State	15	1856.59	0.285433	5.67716	0.286198	6.20669	0.003811
Nanoluciferase(p00002	105	123	KLEGGSGGSGGVTGWRLCE			18	1849.89	Default State	20	1855.64	0.163653	4.72255	0.164985	6.20667	0.004155
Nanoluciferase(p00002	124	146	RILAGGSGSGSGSGGSGSGGSDN			22	1880.83	Default State	0	1881.68	0.009513	0	0	3.8012	0.006505
Nanoluciferase(p00002	124	146	RILAGGSGSGSGSGGSGSGGSDN			22	1880.83	Default State	0.005	1893.58	0	11.8946	0.009513	3.80099	0
Nanoluciferase(p00002	124	146	RILAGGSGSGSGSGGSGSGGSDN			22	1880.83	Default State	2	1893.59	0.075252	11.9124	0.075851	3.80759	0.004514
Nanoluciferase(p00002	124	146	RILAGGSGSGSGSGGSGSGGSDN			22	1880.83	Default State	4	1892.25	0	10.5643	0.009513	3.80352	0
Nanoluciferase(p00002	124	146	RILAGGSGSGSGSGGSGSGGSDN			22	1880.83	Default State	6	1891.69	0.213524	10.0051	0.213736	3.80758	0.004263
Nanoluciferase(p00002	124	146	RILAGGSGSGSGSGGSGSGGSDN			22	1880.83	Default State	8	1890.8	0.410883	9.12096	0.410993	3.80174	0.000944
Nanoluciferase(p00002	124	146	RILAGGSGSGSGSGGSGSGGSDN			22	1880.83	Default State	10	1888.57	0	6.88497	0.009513	3.79919	0
Nanoluciferase(p00002	124	146	RILAGGSGSGSGSGGSGSGGSDN			22	1880.83	Default State	15	1888.04	0.204831	6.35706	0.205052	3.80237	0.00672
Nanoluciferase(p00002	124	146	RILAGGSGSGSGSGGSGSGGSDN			22	1880.83	Default State	20	1886.4	0.001112	4.71852	0.009578	3.80012	0.003451
Nanoluciferase(p00002	150	157	TLEDFVGD			7	895.404	Default State	0	895.79	0.001099	0	0	6.48777	0.000502
Nanoluciferase(p00002	150	157	TLEDFVGD			7	895.404	Default State	0.005	897.429	0	1.63853	0.001099	6.49245	0
Nanoluciferase(p00002	150	157	TLEDFVGD			7	895.404	Default State	2	897.53	0.013542	1.73955	0.013586	6.4967	0.001323
Nanoluciferase(p00002	150	157	TLEDFVGD			7	895.404	Default State	4	897.12	0.031299	1.33005	0.031319	6.50097	0.002465
Nanoluciferase(p00002	150	157	TLEDFVGD			7	895.404	Default State	6	897.189	0.009473	1.39844	0.009536	6.49754	0.000249
Nanoluciferase(p00002	150	157	TLEDFVGD			7	895.404	Default State	8	897.028	0.04418	1.23815	0.044193	6.49632	0.001819
Nanoluciferase(p00002	150	157	TLEDFVGD			7	895.404	Default State	10	896.734	0.067026	0.943503	0.067035	6.49893	0.002593
Nanoluciferase(p00002	150	157	TLEDFVGD			7	895.404	Default State	15	896.477	0.041584	0.686908	0.041599	6.49797	0.004492
Nanoluciferase(p00002	150	157	TLEDFVGD			7	895.404	Default State	20	896.303	0.063924	0.513338	0.063934	6.49423	0.004848
Nanoluciferase(p00002	154	166	FVGDWRQTAGYNL			12	1526.74	Default State	0	1527.69	0.001743	0	0	6.65381	0.001378
Nanoluciferase(p00002	154	166	FVGDWRQTAGYNL			12	1526.74	Default State	0.005	1533.08	2.27374e-13	5.39319	0.001743	6.65651	0
Nanoluciferase(p00002	154	166	FVGDWRQTAGYNL			12	1526.74	Default State	2	1533.28	0.069119	5.59536	0.069141	6.66485	0.002134
Nanoluciferase(p00002	154	166	FVGDWRQTAGYNL			12	1526.74	Default State	4	1532.29	0.094431	4.60395	0.094447	6.66095	0.000694
Nanoluciferase(p00002	154	166	FVGDWRQTAGYNL			12	1526.74	Default State	6	1532.44	0.047484	4.75132	0.047516	6.65972	0.000925
Nanoluciferase(p00002	154	166	FVGDWRQTAGYNL			12	1526.74	Default State	8	1531.85	0.242938	4.15886	0.242944	6.65807	0.004695
Nanoluciferase(p00002	154	166	FVGDWRQTAGYNL			12	1526.74	Default State	10	1530.71	0.18356	3.02628	0.183568	6.65981	0.001893
Nanoluciferase(p00002	154	166	FVGDWRQTAGYNL			12	1526.74	Default State	15	1530.08	0.153234	2.39012	0.153243	6.65582	0.005176
Nanoluciferase(p00002	154	166	FVGDWRQTAGYNL			12	1526.74	Default State	20	1529.48	0.164669	1.7908	0.164678	6.65467	0.003711
Nanoluciferase(p00002	158	166	WRQTAGYNL			8	1108.55	Default State	0	1109.51	0.005667	0	0	5.89105	0.002541
Nanoluciferase(p00002	158	166	WRQTAGYNL			8	1108.55	Default State	0.005	1113.25	0	3.73143	0.005667	5.89242	0
Nanoluciferase(p00002	158	166	WRQTAGYNL			8	1108.55	Default State	2	1113.37	0.039119	3.85721	0.039527	5.8976	0.000394
Nanoluciferase(p00002	158	166	WRQTAGYNL			8	1108.55	Default State	4	1113.13	0.018538	3.61539	0.019384	5.90077	0.002467
Nanoluciferase(p00002	158	166	WRQTAGYNL			8	1108.55	Default State	6	1113.02	0.05993	3.50847	0.060197	5.89772	0.00113
Nanoluciferase(p00002	158	166	WRQTAGYNL			8	1108.55	Default State	8	1112.92	0.120235	3.40361	0.120369	5.8971	0.002186
Nanoluciferase(p00002	158	166	WRQTAGYNL			8	1108.55	Default State	10	1112.45	0.093925	2.93823	0.094096	5.89984	0.003733
Nanoluciferase(p00002	158	166	WRQTAGYNL			8	1108.55	Default State	15	1112.04	0.074063	2.53	0.074279	5.89781	0.005015
Nanoluciferase(p00002	158	166	WRQTAGYNL			8	1108.55	Default State	20	1111.69	0.017097	2.1741	0.018012	5.89352	0.005274
Nanoluciferase(p00002	158	168	WRQTAGYNLDQ			10	1351.64	Default State	0	1352.24	0.008804	0	0	5.40136	0.000373
Nanoluciferase(p00002	158	168	WRQTAGYNLDQ			10	1351.64	Default State	0.005	1358.95	0	6.71294	0.008804	5.40642	0
Nanoluciferase(p00002	158	168	WRQTAGYNLDQ			10	1351.64	Default State	2	1358.95	0.004841	6.70871	0.010047	5.40931	0.000307
Nanoluciferase(p00002	158	168	WRQTAGYNLDQ			10	1351.64	Default State	4	1358.7	0.022958	6.4573	0.024588	5.41207	0.002554
Nanoluciferase(p00002	158	168	WRQTAGYNLDQ			10	1351.64	Default State	6	1358.64	0.017595	6.40289	0.019675	5.40833	0.000398
Nanoluciferase(p00002	158	168	WRQTAGYNLDQ			10	1351.64	Default State	8	1358.64	0.084103	6.39682	0.084563	5.40817	0.001121
Nanoluciferase(p00002	158	168	WRQTAGYNLDQ			10	1351.64	Default State	10	1358.48	0.032613	6.24438	0.033781	5.40879	0.000803
Nanoluciferase(p00002	158	168	WRQTAGYNLDQ			10	1351.64	Default State	15	1358.04	0.102904	5.80452	0.103279	5.40731	0.004599
Nanoluciferase(p00002	158	168	WRQTAGYNLDQ			10	1351.64	Default State	20	1357.95	0.114763	5.71472	0.1151	5.40483	0.004012
Nanoluciferase(p00002	165	170	NLDQVL			5	701.383	Default State	0	701.672	0.025142	0	0	6.57248	0.000971
Nanoluciferase(p00002	165	170	NLDQVL			5	701.383	Default State	0.005	704.044	0	2.37128	0.025142	6.56876	0
Nanoluciferase(p00002	165	170	NLDQVL			5	701.383	Default State	2	704.028	0.003884	2.35613	0.025441	6.57337	0.000459
Nanoluciferase(p00002	165	170	NLDQVL			5	701.383	Default State	4	703.755	0.111597	2.08295	0.114394	6.57795	0.002103
Nanoluciferase(p00002	165	170	NLDQVL			5	701.383	Default State	6	703.802	0.071091	2.12995	0.075406	6.57421	0.001286
Nanoluciferase(p00002	165	170	NLDQVL			5	701.383	Default State	8	703.796	0.074843	2.12352	0.078953	6.57183	0.002158
Nanoluciferase(p00002	165	170	NLDQVL			5	701.383	Default State	10	703.537	0.029542	1.86499	0.038792	6.57399	0.00302
Nanoluciferase(p00002	165	170	NLDQVL			5	701.383	Default State	15	703.246	0.050839	1.57393	0.056717	6.57362	0.003523
Nanoluciferase(p00002	165	170	NLDQVL			5	701.383	Default State	20	702.841	0.098984	1.16894	0.102127	6.57134	0.004369
Nanoluciferase(p00002	167	178	DQVLEQGGVSSL			11	1231.62	Default State	0	1232.32	0.009422	0	0	6.10731	0.00118
Nanoluciferase(p00002	167	178	DQVLEQGGVSSL			11	1231.62	Default State	0.005	1237.37	0	5.04521	0.009422	6.10378	0
Nanoluciferase(p00002	167	178	DQVLEQGGVSSL			11	1231.62	Default State	2	1237.58	0.20716	5.25286	0.207374	6.11005	0.001643
Nanoluciferase(p00002	167	178	DQVLEQGGVSSL			11	1231.62	Default State	4	1237.37	0	5.0419	0.009422	6.11467	0
Nanoluciferase(p00002	167	178	DQVLEQGGVSSL			11	1231.62	Default State	6	1237.07	0.068205	4.74188	0.068853	6.11076	0.002689
Nanoluciferase(p00002	167	178	DQVLEQGGVSSL			11	1231.62	Default State	8	1236.77	0.292645	4.45057	0.292797	6.10707	0.001805
Nanoluciferase(p00002	167	178	DQVLEQGGVSSL			11	1231.62	Default State	10	1235.81	0.314125	3.48484	0.314266	6.10956	0.002401
Nanoluciferase(p00002	167	178	DQVLEQGGVSSL			11	1231.62	Default State	15	1235.18	0.162749	2.85432	0.163021	6.10936	0.003681
Nanoluciferase(p00002	167	178	DQVLEQGGVSSL			11	1231.62	Default State	20	1234.4	0.267894	2.07435	0.26806	6.10765	0.004731
Nanoluciferase(p00002	169	178	VLEQGGVSSL			9	988.531	Default State	0	989.102	0.003064	0	0	5.88549	0.000808
Nanoluciferase(p00002	169	178	VLEQGGVSSL			9	988.531	Default State	0.005	992.315	1.13687e-13	3.21268	0.003064	5.87544	0
Nanoluciferase(p00002	169	178	VLEQGGVSSL			9	988.531	Default State	2	992.46	0.054155	3.35784	0.054241	5.88128	0.001599
Nanoluciferase(p00002	169	178	VLEQGGVSSL			9	988.531	Default State	4	991.982	0	2.87948	0.003064	5.88317	0
Nanoluciferase(p00002	169	178	VLEQGGVSSL			9	988.531	Default State	6	992.201	0.065287	3.0992	0.065358	5.87975	0.001399
Nanoluciferase(p00002	169	178	VLEQGGVSSL			9	988.531	Default State	8	992.078	0.163327	2.97613	0.163356	5.87909	0.001032
Nanoluciferase(p00002	169	178	VLEQGGVSSL			9	988.531	Default State	10	991.644	0.091409	2.54158	0.09146	5.8833	0.003629
Nanoluciferase(p00002	169	178	VLEQGGVSSL			9	988.531	Default State	15	991.285	0.046085	2.18239	0.046186	5.88173	0.003519
Nanoluciferase(p00002	169	178	VLEQGGVSSL			9	988.531	Default State	20	990.771	0.195705	1.66895	0.195729	5.88081	0.00328
Nanoluciferase(p00002	171	178	EQGGVSSL			7	776.379	Default State	0	776.887	0.059461	0	0	5.38529	0.00111
Nanoluciferase(p00002	171	178	EQGGVSSL			7	776.379	Default State	0.005	780.078	0	3.19126	0.059461	5.38061	0
Nanoluciferase(p00002	171	178	EQGGVSSL			7	776.379	Default State	2	780.311	0.000907	3.42423	0.059468	5.38572	0.000209
Nanoluciferase(p00002	171	178	EQGGVSSL			7	776.379	Default State	4	780.372	0.035646	3.48473	0.069328	5.38619	0.0024
Nanoluciferase(p00002	171	178	EQGGVSSL			7	776.379	Default State	6	780.014	0.023262	3.12735	0.06385	5.38498	0.00063
Nanoluciferase(p00002	171	178	EQGGVSSL			7	776.379	Default State	8	779.804	0.168779	2.91678	0.178947	5.3853	0.000808
Nanoluciferase(p00002	171	178	EQGGVSSL			7	776.379	Default State	10	779.401	0.117064	2.51415	0.1313	5.38612	0.001476
Nanoluciferase(p00002	171	178	EQGGVSSL			7	776.379	Default State	15	779.081	0.085868	2.19406	0.104446	5.3854	0.004247
Nanoluciferase(p00002	171	178	EQGGVSSL			7	776.379	Default State	20	778.608	0.088883	1.72136	0.106939	5.3846	0.004586
Nanoluciferase(p00002	179	184	FQNLGV			5	677.362	Default State	0	677.771	0.007458	0	0	6.12695	0.00207
Nanoluciferase(p00002	179	184	FQNLGV			5	677.362	Default State	0.005	679.759	0	1.98808	0.007458	6.1279	0
Nanoluciferase(p00002	179	184	FQNLGV			5	677.362	Default State	2	679.849	0.011363	2.07794	0.013592	6.13402	0.000619
Nanoluciferase(p00002	179	184	FQNLGV			5	677.362	Default State	4	679.806	0	2.03473	0.007458	6.13839	0
Nanoluciferase(p00002	179	184	FQNLGV			5	677.362	Default State	6	679.612	0.006318	1.84081	0.009774	6.13315	0.000256
Nanoluciferase(p00002	179	184	FQNLGV			5	677.362	Default State	8	679.522	0.079739	1.75135	0.080087	6.13114	0.00159
Nanoluciferase(p00002	179	184	FQNLGV			5	677.362	Default State	10	679.328	0.095109	1.55664	0.095401	6.1323	0.00246
Nanoluciferase(p00002	179	184	FQNLGV			5	677.362	Default State	15	679.099	0.09989	1.32807	0.100168	6.1317	0.004042
Nanoluciferase(p00002	179	184	FQNLGV			5	677.362	Default State	20	678.793	0.09578	1.02161	0.09607	6.13135	0.00765
Nanoluciferase(p00002	179	190	FQNLGVSVTPIQ			10	1302.71	Default State	0	1303.32	0.035167	0	0	6.33531	0.001414
Nanoluciferase(p00002	179	190	FQNLGVSVTPIQ			10	1302.71	Default State	0.005	1307.68	0	4.36114	0.035167	6.33601	0
Nanoluciferase(p00002	179	190	FQNLGVSVTPIQ			10	1302.71	Default State	2	1307.95	0.030249	4.63445	0.046387	6.34175	0.000574
Nanoluciferase(p00002	179	190	FQNLGVSVTPIQ			10	1302.71	Default State	4	1307.61	0.101105	4.2943	0.107046	6.34343	0.002278
Nanoluciferase(p00002	179	190	FQNLGVSVTPIQ			10	1302.71	Default State	6	1307.26	0.090327	3.94623	0.096932	6.34047	0.001132
Nanoluciferase(p00002	179	190	FQNLGVSVTPIQ			10	1302.71	Default State	8	1307.03	0.239796	3.7116	0.242361	6.33846	0.002381
Nanoluciferase(p00002	179	190	FQNLGVSVTPIQ			10	1302.71	Default State	10	1306.2	0.207907	2.88693	0.21086	6.34109	0.003571
Nanoluciferase(p00002	179	190	FQNLGVSVTPIQ			10	1302.71	Default State	15	1305.62	0.179928	2.30347	0.183332	6.33901	0.004088
Nanoluciferase(p00002	179	190	FQNLGVSVTPIQ			10	1302.71	Default State	20	1304.75	0.290026	1.43816	0.292151	6.33629	0.003858
Nanoluciferase(p00002	179	194	FQNLGVSVTPIQRIVL			14	1784.04	Default State	0	1785.13	0.007492	0	0	7.26323	0.002011
Nanoluciferase(p00002	179	194	FQNLGVSVTPIQRIVL			14	1784.04	Default State	0.005	1789.18	2.27374e-13	4.05	0.007492	6.86446	0
Nanoluciferase(p00002	179	194	FQNLGVSVTPIQRIVL			14	1784.04	Default State	2	1790.24	0.023398	5.10893	0.024568	7.26587	0.000951
Nanoluciferase(p00002	179	194	FQNLGVSVTPIQRIVL			14	1784.04	Default State	4	1789.19	0.080257	4.05921	0.080606	7.27277	0.001254
Nanoluciferase(p00002	179	194	FQNLGVSVTPIQRIVL			14	1784.04	Default State	6	1789.34	0.010485	4.21009	0.012887	7.26724	0.000306
Nanoluciferase(p00002	179	194	FQNLGVSVTPIQRIVL			14	1784.04	Default State	8	1788.95	0.178576	3.82129	0.178733	7.26501	0.002046
Nanoluciferase(p00002	179	194	FQNLGVSVTPIQRIVL			14	1784.04	Default State	10	1788.11	0.226572	2.97983	0.226695	7.2681	0.003195
Nanoluciferase(p00002	179	194	FQNLGVSVTPIQRIVL			14	1784.04	Default State	15	1787.48	0.1477	2.34839	0.14789	7.26776	0.003498
Nanoluciferase(p00002	179	194	FQNLGVSVTPIQRIVL			14	1784.04	Default State	20	1786.93	0.205776	1.79994	0.205912	7.26529	0.0061
Nanoluciferase(p00002	183	194	GVSVTPIQRIVL			10	1281.79	Default State	0	1282.54	0.010507	0	0	6.81761	0.000947
Nanoluciferase(p00002	183	194	GVSVTPIQRIVL			10	1281.79	Default State	0.005	1285.62	0	3.08014	0.010507	6.81578	0
Nanoluciferase(p00002	183	194	GVSVTPIQRIVL			10	1281.79	Default State	2	1285.79	0.011334	3.25361	0.015455	6.82011	0.000717
Nanoluciferase(p00002	183	194	GVSVTPIQRIVL			10	1281.79	Default State	4	1285.25	0.059088	2.714	0.060015	6.82614	0.002092
Nanoluciferase(p00002	183	194	GVSVTPIQRIVL			10	1281.79	Default State	6	1285.08	0.052865	2.5427	0.053899	6.82114	0.001068
Nanoluciferase(p00002	183	194	GVSVTPIQRIVL			10	1281.79	Default State	8	1284.82	0.123021	2.28157	0.123469	6.81944	0.001804
Nanoluciferase(p00002	183	194	GVSVTPIQRIVL			10	1281.79	Default State	10	1284.19	0.16435	1.65024	0.164686	6.82354	0.003556
Nanoluciferase(p00002	183	194	GVSVTPIQRIVL			10	1281.79	Default State	15	1283.82	0.073079	1.27994	0.07383	6.82188	0.004145
Nanoluciferase(p00002	183	194	GVSVTPIQRIVL			10	1281.79	Default State	20	1283.45	0.101785	0.906025	0.102326	6.82016	0.005228
Nanoluciferase(p00002	185	190	SVTPIQ			4	644.361	Default State	0	644.702	0.005473	0	0	4.59214	0.003743
Nanoluciferase(p00002	185	190	SVTPIQ			4	644.361	Default State	0.005	645.748	0	1.04565	0.005473	4.58851	0
Nanoluciferase(p00002	185	190	SVTPIQ			4	644.361	Default State	2	645.825	0.010722	1.12272	0.012038	4.59407	8.00517e-05
Nanoluciferase(p00002	185	190	SVTPIQ			4	644.361	Default State	4	645.787	0.025598	1.08508	0.026176	4.59719	0.002737
Nanoluciferase(p00002	185	190	SVTPIQ			4	644.361	Default State	6	645.6	0.013045	0.898174	0.014147	4.59373	0.002197
Nanoluciferase(p00002	185	190	SVTPIQ			4	644.361	Default State	8	645.52	0.040286	0.817297	0.040656	4.59323	0.001141
Nanoluciferase(p00002	185	190	SVTPIQ			4	644.361	Default State	10	645.366	0.038364	0.66394	0.038753	4.59548	0.003276
Nanoluciferase(p00002	185	190	SVTPIQ			4	644.361	Default State	15	645.242	0.045739	0.539706	0.046066	4.59593	0.004562
Nanoluciferase(p00002	185	190	SVTPIQ			4	644.361	Default State	20	645.049	0.053416	0.346496	0.053696	4.59295	0.003862
Nanoluciferase(p00002	185	194	SVTPIQRIVL			8	1125.7	Default State	0	1126.5	0.001337	0	0	6.65631	0.003112
Nanoluciferase(p00002	185	194	SVTPIQRIVL			8	1125.7	Default State	0.005	1128.42	0	1.92252	0.001337	6.65328	0
Nanoluciferase(p00002	185	194	SVTPIQRIVL			8	1125.7	Default State	2	1128.55	0.007484	2.05614	0.007602	6.65861	0.000359
Nanoluciferase(p00002	185	194	SVTPIQRIVL			8	1125.7	Default State	4	1127.72	0.082775	1.22249	0.082785	6.66467	0.000934
Nanoluciferase(p00002	185	194	SVTPIQRIVL			8	1125.7	Default State	6	1128.02	0.016911	1.52487	0.016963	6.65871	0.000226
Nanoluciferase(p00002	185	194	SVTPIQRIVL			8	1125.7	Default State	8	1127.77	0.06937	1.27087	0.069382	6.65861	0.002367
Nanoluciferase(p00002	185	194	SVTPIQRIVL			8	1125.7	Default State	10	1127.39	0.102285	0.897936	0.102294	6.66185	0.002991
Nanoluciferase(p00002	185	194	SVTPIQRIVL			8	1125.7	Default State	15	1127.15	0.057696	0.653789	0.057711	6.66195	0.004668
Nanoluciferase(p00002	185	194	SVTPIQRIVL			8	1125.7	Default State	20	1126.88	0.108973	0.382548	0.108981	6.65844	0.004439
Nanoluciferase(p00002	191	200	RIVLSGENGL			9	1057.6	Default State	0	1058.36	0.02069	0	0	5.76682	0.000797
Nanoluciferase(p00002	191	200	RIVLSGENGL			9	1057.6	Default State	0.005	1060.55	0	2.18886	0.02069	5.76648	0
Nanoluciferase(p00002	191	200	RIVLSGENGL			9	1057.6	Default State	2	1060.67	0.029858	2.30648	0.036326	5.77028	0.001048
Nanoluciferase(p00002	191	200	RIVLSGENGL			9	1057.6	Default State	4	1060.07	0.030127	1.70052	0.036548	5.77499	0.002107
Nanoluciferase(p00002	191	200	RIVLSGENGL			9	1057.6	Default State	6	1060.27	0.040015	1.90062	0.045048	5.76989	0.000393
Nanoluciferase(p00002	191	200	RIVLSGENGL			9	1057.6	Default State	8	1060.01	0.115838	1.64153	0.117672	5.76966	0.002016
Nanoluciferase(p00002	191	200	RIVLSGENGL			9	1057.6	Default State	10	1059.42	0.138548	1.05393	0.140084	5.77017	0.00234
Nanoluciferase(p00002	191	200	RIVLSGENGL			9	1057.6	Default State	15	1059.13	0.019115	0.769209	0.028168	5.77434	0.006317
Nanoluciferase(p00002	191	200	RIVLSGENGL			9	1057.6	Default State	20	1058.94	0.016947	0.571368	0.026744	5.76758	0.004634
Nanoluciferase(p00002	191	204	RIVLSGENGLKIDI			13	1526.89	Default State	0	1527.82	0.024971	0	0	6.51183	0.000804
Nanoluciferase(p00002	191	204	RIVLSGENGLKIDI			13	1526.89	Default State	0.005	1530.08	2.27374e-13	2.25857	0.024971	6.52948	0
Nanoluciferase(p00002	191	204	RIVLSGENGLKIDI			13	1526.89	Default State	2	1530.3	0.107401	2.47666	0.110265	6.53831	0.000594
Nanoluciferase(p00002	191	204	RIVLSGENGLKIDI			13	1526.89	Default State	4	1529.93	0.047425	2.10991	0.053598	6.52921	0.00308
Nanoluciferase(p00002	191	204	RIVLSGENGLKIDI			13	1526.89	Default State	6	1529.59	0.022088	1.76895	0.033338	6.53128	0.001206
Nanoluciferase(p00002	191	204	RIVLSGENGLKIDI			13	1526.89	Default State	8	1529.19	0.128911	1.36624	0.131308	6.52719	0.004479
Nanoluciferase(p00002	191	204	RIVLSGENGLKIDI			13	1526.89	Default State	10	1528.75	0.131618	0.930375	0.133966	6.5267	0.004361
Nanoluciferase(p00002	191	204	RIVLSGENGLKIDI			13	1526.89	Default State	15	1528.4	0.03819	0.584106	0.045629	6.52332	0.004254
Nanoluciferase(p00002	191	204	RIVLSGENGLKIDI			13	1526.89	Default State	20	1528.24	0.059421	0.422538	0.064455	6.51846	0.005645
Nanoluciferase(p00002	195	200	SGENGL			5	576.262	Default State	0	576.554	0.022499	0	0	4.71743	0.001916
Nanoluciferase(p00002	195	200	SGENGL			5	576.262	Default State	0.005	577.722	0	1.16798	0.022499	4.72005	0
Nanoluciferase(p00002	195	200	SGENGL			5	576.262	Default State	2	577.8	0.035262	1.24622	0.041828	4.72601	0.00155
Nanoluciferase(p00002	195	200	SGENGL			5	576.262	Default State	4	577.893	0.00654	1.33942	0.02343	4.72578	0.001973
Nanoluciferase(p00002	195	200	SGENGL			5	576.262	Default State	6	577.617	0.038276	1.06325	0.044399	4.72378	0.001213
Nanoluciferase(p00002	195	200	SGENGL			5	576.262	Default State	8	577.493	0.060402	0.939133	0.064456	4.72278	0.001062
Nanoluciferase(p00002	195	200	SGENGL			5	576.262	Default State	10	577.171	0.066443	0.617444	0.070149	4.72365	0.002412
Nanoluciferase(p00002	195	200	SGENGL			5	576.262	Default State	15	577.031	0.003789	0.47658	0.022816	4.7242	0.003912
Nanoluciferase(p00002	195	200	SGENGL			5	576.262	Default State	20	576.895	0.016165	0.34143	0.027704	4.72054	0.005589
Nanoluciferase(p00002	195	204	SGENGLKIDI			9	1045.55	Default State	0	1046.45	0.007593	0	0	6.26857	0.000756
Nanoluciferase(p00002	195	204	SGENGLKIDI			9	1045.55	Default State	0.005	1047.87	0	1.42477	0.007593	6.2758	0
Nanoluciferase(p00002	195	204	SGENGLKIDI			9	1045.55	Default State	2	1047.95	0.009019	1.49713	0.011789	6.28029	0.000656
Nanoluciferase(p00002	195	204	SGENGLKIDI			9	1045.55	Default State	4	1047.61	0.041076	1.16589	0.041771	6.28399	0.003021
Nanoluciferase(p00002	195	204	SGENGLKIDI			9	1045.55	Default State	6	1047.66	0.017795	1.21481	0.019347	6.27909	0.001045
Nanoluciferase(p00002	195	204	SGENGLKIDI			9	1045.55	Default State	8	1047.49	0.0524	1.03603	0.052947	6.27769	0.002221
Nanoluciferase(p00002	195	204	SGENGLKIDI			9	1045.55	Default State	10	1047.1	0.133744	0.654551	0.133959	6.2801	0.003576
Nanoluciferase(p00002	195	204	SGENGLKIDI			9	1045.55	Default State	15	1046.93	0.038002	0.479179	0.038753	6.2764	0.003434
Nanoluciferase(p00002	195	204	SGENGLKIDI			9	1045.55	Default State	20	1046.75	0.056897	0.301094	0.057401	6.27611	0.001073
Nanoluciferase(p00002	201	217	KIDIHVIIPYEGLSGDQ			15	1897.01	Default State	0	1897.99	0.00919	0	0	6.57517	0.000245
Nanoluciferase(p00002	201	217	KIDIHVIIPYEGLSGDQ			15	1897.01	Default State	0.005	1901.05	2.27374e-13	3.05849	0.00919	6.58053	0
Nanoluciferase(p00002	201	217	KIDIHVIIPYEGLSGDQ			15	1897.01	Default State	2	1901.29	0.057061	3.30039	0.057796	6.58485	0.001497
Nanoluciferase(p00002	201	217	KIDIHVIIPYEGLSGDQ			15	1897.01	Default State	4	1899.58	0.009532	1.5927	0.013241	6.58738	0.002526
Nanoluciferase(p00002	201	217	KIDIHVIIPYEGLSGDQ			15	1897.01	Default State	6	1900.74	0.030496	2.74887	0.031851	6.58413	0.001168
Nanoluciferase(p00002	201	217	KIDIHVIIPYEGLSGDQ			15	1897.01	Default State	8	1900.2	0.153646	2.20982	0.15392	6.5809	0.002297
Nanoluciferase(p00002	201	217	KIDIHVIIPYEGLSGDQ			15	1897.01	Default State	10	1899.62	2.27374e-13	1.62716	0.00919	6.58712	0
Nanoluciferase(p00002	201	217	KIDIHVIIPYEGLSGDQ			15	1897.01	Default State	15	1898.98	0.056171	0.99311	0.056918	6.5835	0.004942
Nanoluciferase(p00002	201	217	KIDIHVIIPYEGLSGDQ			15	1897.01	Default State	20	1898.72	0.027739	0.73367	0.029221	6.57934	0.004416
Nanoluciferase(p00002	201	224	KIDIHVIIPYEGLSGDQMGQIEKI			22	2696.43	Default State	0	2698.03	0.005031	0	0	6.79499	0.000109
Nanoluciferase(p00002	201	224	KIDIHVIIPYEGLSGDQMGQIEKI			22	2696.43	Default State	0.005	2702.65	0	4.61979	0.005031	6.8015	0
Nanoluciferase(p00002	201	224	KIDIHVIIPYEGLSGDQMGQIEKI			22	2696.43	Default State	2	2702.91	0.119771	4.87311	0.119877	6.80232	0.000906
Nanoluciferase(p00002	201	224	KIDIHVIIPYEGLSGDQMGQIEKI			22	2696.43	Default State	4	2700.59	0	2.56058	0.005031	6.83233	0
Nanoluciferase(p00002	201	224	KIDIHVIIPYEGLSGDQMGQIEKI			22	2696.43	Default State	6	2701.76	0.046065	3.72371	0.046339	6.80222	0.000119
Nanoluciferase(p00002	201	224	KIDIHVIIPYEGLSGDQMGQIEKI			22	2696.43	Default State	8	2701.13	0.254546	3.09243	0.254595	6.79865	0.002869
Nanoluciferase(p00002	201	224	KIDIHVIIPYEGLSGDQMGQIEKI			22	2696.43	Default State	10	2700.03	0.341802	1.99706	0.341839	6.80837	0.002142
Nanoluciferase(p00002	201	224	KIDIHVIIPYEGLSGDQMGQIEKI			22	2696.43	Default State	15	2699.19	0.02676	1.1552	0.027229	6.80148	0.003414
Nanoluciferase(p00002	201	224	KIDIHVIIPYEGLSGDQMGQIEKI			22	2696.43	Default State	20	2698.82	0.074421	0.789707	0.074591	6.7994	0.005556
Nanoluciferase(p00002	214	225	SGDQMGQIEKIF			11	1352.65	Default State	4	1352.9	0	NaN	NaN	6.79946	0
Nanoluciferase(p00002	218	225	MGQIEKIF			7	965.513	Default State	0	966.205	0.009257	0	0	6.60389	0.001275
Nanoluciferase(p00002	218	225	MGQIEKIF			7	965.513	Default State	0.005	967.28	0	1.0752	0.009257	6.61203	0
Nanoluciferase(p00002	218	225	MGQIEKIF			7	965.513	Default State	2	967.336	0.019264	1.13125	0.021373	6.61761	0.001052
Nanoluciferase(p00002	218	225	MGQIEKIF			7	965.513	Default State	4	967.127	0.003448	0.922624	0.009879	6.62308	0.002874
Nanoluciferase(p00002	218	225	MGQIEKIF			7	965.513	Default State	6	967.024	0.027494	0.819682	0.029011	6.61753	0.000128
Nanoluciferase(p00002	218	225	MGQIEKIF			7	965.513	Default State	8	966.84	0.012589	0.635852	0.015626	6.61627	0.002452
Nanoluciferase(p00002	218	225	MGQIEKIF			7	965.513	Default State	10	966.565	0.024605	0.360275	0.026289	6.61895	0.002968
Nanoluciferase(p00002	218	225	MGQIEKIF			7	965.513	Default State	15	966.456	0.014907	0.251107	0.017548	6.61799	0.00377
Nanoluciferase(p00002	218	225	MGQIEKIF			7	965.513	Default State	20	966.25	0.022931	0.04559	0.024729	6.61439	0.007091
Nanoluciferase(p00002	221	240	IEKIFKVVYPVDDHHFKVIL			18	2439.38	Default State	0	2440.69	0.22944	0	0	6.28153	0.007385
Nanoluciferase(p00002	221	240	IEKIFKVVYPVDDHHFKVIL			18	2439.38	Default State	0.005	2442.51	0.036447	1.81215	0.232317	6.28712	0.001419
Nanoluciferase(p00002	221	240	IEKIFKVVYPVDDHHFKVIL			18	2439.38	Default State	2	2442.28	0.069957	1.58298	0.239868	6.27726	0.002209
Nanoluciferase(p00002	221	240	IEKIFKVVYPVDDHHFKVIL			18	2439.38	Default State	4	2441.54	0.049055	0.842874	0.234625	6.2965	0.004123
Nanoluciferase(p00002	221	240	IEKIFKVVYPVDDHHFKVIL			18	2439.38	Default State	6	2441.74	0.099835	1.04086	0.250219	6.28639	0.002574
Nanoluciferase(p00002	221	240	IEKIFKVVYPVDDHHFKVIL			18	2439.38	Default State	8	2441.54	0.188688	0.842138	0.297062	6.28984	0.01035
Nanoluciferase(p00002	221	240	IEKIFKVVYPVDDHHFKVIL			18	2439.38	Default State	10	2441.54	0.234621	0.846273	0.328161	6.29066	0.005299
Nanoluciferase(p00002	221	240	IEKIFKVVYPVDDHHFKVIL			18	2439.38	Default State	15	2441.09	0.302015	0.396417	0.379283	6.29169	0.00449
Nanoluciferase(p00002	221	240	IEKIFKVVYPVDDHHFKVIL			18	2439.38	Default State	20	2441.07	0.090148	0.371359	0.246514	6.28643	0.001502
Nanoluciferase(p00002	225	240	FKVVYPVDDHHFKVIL			14	1956.07	Default State	0	1957.53	0.008883	0	0	6.23943	0.00024
Nanoluciferase(p00002	225	240	FKVVYPVDDHHFKVIL			14	1956.07	Default State	0.005	1959.27	0	1.73797	0.008883	6.24792	0
Nanoluciferase(p00002	225	240	FKVVYPVDDHHFKVIL			14	1956.07	Default State	2	1959.49	0.088402	1.96119	0.088847	6.24841	0.00095
Nanoluciferase(p00002	225	240	FKVVYPVDDHHFKVIL			14	1956.07	Default State	4	1959.17	0.067542	1.64197	0.068123	6.25478	0.002393
Nanoluciferase(p00002	225	240	FKVVYPVDDHHFKVIL			14	1956.07	Default State	6	1959.04	0.065044	1.5128	0.065648	6.2497	0.002117
Nanoluciferase(p00002	225	240	FKVVYPVDDHHFKVIL			14	1956.07	Default State	8	1958.67	0.081972	1.13947	0.082451	6.24749	0.000943
Nanoluciferase(p00002	225	240	FKVVYPVDDHHFKVIL			14	1956.07	Default State	10	1958.32	0.178093	0.783561	0.178315	6.24956	0.003849
Nanoluciferase(p00002	225	240	FKVVYPVDDHHFKVIL			14	1956.07	Default State	15	1958.06	0.092414	0.527372	0.09284	6.24563	0.002954
Nanoluciferase(p00002	225	240	FKVVYPVDDHHFKVIL			14	1956.07	Default State	20	1957.8	0.124279	0.27184	0.124596	6.24594	0.002215
Nanoluciferase(p00002	225	245	FKVVYPVDDHHFKVILHYGTL			19	2527.35	Default State	0	2528.88	0.038092	0	0	6.23687	0.002483
Nanoluciferase(p00002	225	245	FKVVYPVDDHHFKVILHYGTL			19	2527.35	Default State	0.005	2532.03	0.143249	3.1469	0.148227	6.23801	0.000866
Nanoluciferase(p00002	225	245	FKVVYPVDDHHFKVILHYGTL			19	2527.35	Default State	2	2532.37	0.104104	3.48795	0.110855	6.23413	0.001663
Nanoluciferase(p00002	225	245	FKVVYPVDDHHFKVILHYGTL			19	2527.35	Default State	4	2531.67	0	2.78225	0.038092	6.24892	0
Nanoluciferase(p00002	225	245	FKVVYPVDDHHFKVILHYGTL			19	2527.35	Default State	6	2531.46	0.181592	2.57614	0.185544	6.24066	0.004029
Nanoluciferase(p00002	225	245	FKVVYPVDDHHFKVILHYGTL			19	2527.35	Default State	8	2531.08	0.182479	2.19825	0.186412	6.23651	0.00208
Nanoluciferase(p00002	225	245	FKVVYPVDDHHFKVILHYGTL			19	2527.35	Default State	10	2530.61	0.025018	1.72881	0.045573	6.24264	0.001989
Nanoluciferase(p00002	225	245	FKVVYPVDDHHFKVILHYGTL			19	2527.35	Default State	15	2530.03	0.043934	1.14691	0.058148	6.24135	0.003074
Nanoluciferase(p00002	230	240	PVDDHHFKVIL			9	1319.71	Default State	0	1320.29	0.01014	0	0	5.82432	0.002355
Nanoluciferase(p00002	230	240	PVDDHHFKVIL			9	1319.71	Default State	0.005	1321.24	0	0.947909	0.01014	5.83146	0
Nanoluciferase(p00002	230	240	PVDDHHFKVIL			9	1319.71	Default State	2	1321.27	0.027944	0.98404	0.029727	5.83504	0.001423
Nanoluciferase(p00002	230	240	PVDDHHFKVIL			9	1319.71	Default State	4	1320.95	0.009574	0.655682	0.013946	5.86189	0.002261
Nanoluciferase(p00002	230	240	PVDDHHFKVIL			9	1319.71	Default State	6	1320.98	0.004474	0.685915	0.011083	5.83492	0.000847
Nanoluciferase(p00002	230	240	PVDDHHFKVIL			9	1319.71	Default State	8	1320.83	0.04149	0.539621	0.042711	5.83289	0.001439
Nanoluciferase(p00002	230	240	PVDDHHFKVIL			9	1319.71	Default State	10	1320.63	0.069314	0.336942	0.070052	5.83343	0.001407
Nanoluciferase(p00002	230	240	PVDDHHFKVIL			9	1319.71	Default State	15	1320.51	0.00519	0.224408	0.011391	5.83354	0.005993
Nanoluciferase(p00002	230	240	PVDDHHFKVIL			9	1319.71	Default State	20	1320.41	0.044412	0.115469	0.045555	5.82748	0.005859
Nanoluciferase(p00002	246	254	VIDGVTPNM			7	945.471	Default State	0	946.241	0	0	0	5.78484	0
Nanoluciferase(p00002	246	254	VIDGVTPNM			7	945.471	Default State	0.005	947.668	0	1.42641	0	5.94123	0
Nanoluciferase(p00002	246	254	VIDGVTPNM			7	945.471	Default State	2	947.79	0.04231	1.54889	0.04231	5.95072	0.004174
Nanoluciferase(p00002	246	254	VIDGVTPNM			7	945.471	Default State	4	947.151	0.031196	0.910188	0.031196	5.94861	0.003503
Nanoluciferase(p00002	246	254	VIDGVTPNM			7	945.471	Default State	10	947.113	0.053526	0.872023	0.053526	5.94178	0.002441
Nanoluciferase(p00002	246	254	VIDGVTPNM			7	945.471	Default State	15	947.065	0	0.823414	0	5.94781	0
Nanoluciferase(p00002	246	254	VIDGVTPNM			7	945.471	Default State	20	946.847	1.13687e-13	0.606199	1.13687e-13	5.93905	0
Nanoluciferase(p00002	255	266	IDYFGRPYEGIA			10	1400.68	Default State	0	1401.56	0.009669	0	0	6.70995	0.001248
Nanoluciferase(p00002	255	266	IDYFGRPYEGIA			10	1400.68	Default State	0.005	1404.66	0	3.10353	0.009669	6.71564	0
Nanoluciferase(p00002	255	266	IDYFGRPYEGIA			10	1400.68	Default State	2	1404.82	0.024599	3.2566	0.026431	6.72133	0.000964
Nanoluciferase(p00002	255	266	IDYFGRPYEGIA			10	1400.68	Default State	4	1404.34	0.083829	2.78402	0.084385	6.72435	0.003309
Nanoluciferase(p00002	255	266	IDYFGRPYEGIA			10	1400.68	Default State	6	1404.2	0.033284	2.63788	0.03466	6.71946	4.41158e-05
Nanoluciferase(p00002	255	266	IDYFGRPYEGIA			10	1400.68	Default State	8	1403.9	0.095169	2.34536	0.095659	6.71813	0.002399
Nanoluciferase(p00002	255	266	IDYFGRPYEGIA			10	1400.68	Default State	10	1403.53	0	1.9681	0.009669	6.72298	0
Nanoluciferase(p00002	255	266	IDYFGRPYEGIA			10	1400.68	Default State	15	1403.12	0	1.55904	0.009669	6.72243	0
Nanoluciferase(p00002	255	266	IDYFGRPYEGIA			10	1400.68	Default State	20	1402.79	0	1.23369	0.009669	6.72214	0
Nanoluciferase(p00002	255	267	IDYFGRPYEGIAV			11	1499.75	Default State	0	1500.59	0.017092	0	0	7.03671	0.000312
Nanoluciferase(p00002	255	267	IDYFGRPYEGIAV			11	1499.75	Default State	0.005	1504.08	0	3.4989	0.017092	7.04238	0
Nanoluciferase(p00002	255	267	IDYFGRPYEGIAV			11	1499.75	Default State	2	1503.98	0.18437	3.3941	0.18516	7.04937	0.001146
Nanoluciferase(p00002	255	267	IDYFGRPYEGIAV			11	1499.75	Default State	4	1503.37	0.022686	2.78133	0.028404	7.05084	0.001102
Nanoluciferase(p00002	255	267	IDYFGRPYEGIAV			11	1499.75	Default State	6	1503.26	0.055113	2.67778	0.057703	7.04845	0.000314
Nanoluciferase(p00002	255	267	IDYFGRPYEGIAV			11	1499.75	Default State	8	1502.93	0.143437	2.34845	0.144452	7.045	0.001811
Nanoluciferase(p00002	255	267	IDYFGRPYEGIAV			11	1499.75	Default State	10	1502.35	0.199777	1.76839	0.200506	7.04648	0.002538
Nanoluciferase(p00002	255	267	IDYFGRPYEGIAV			11	1499.75	Default State	15	1502.01	0.105292	1.42093	0.10667	7.04788	0.000756
Nanoluciferase(p00002	255	267	IDYFGRPYEGIAV			11	1499.75	Default State	20	1501.65	0.151027	1.069	0.151991	7.04165	0.006119
Nanoluciferase(p00002	258	264	FGRPYEG			5	825.389	Default State	0	826.077	0.003199	0	0	4.74396	7.4743e-05
Nanoluciferase(p00002	258	264	FGRPYEG			5	825.389	Default State	0.005	827.411	0	1.33437	0.003199	4.7479	0
Nanoluciferase(p00002	258	264	FGRPYEG			5	825.389	Default State	2	827.535	0.014103	1.45758	0.014461	4.75079	0.00058
Nanoluciferase(p00002	258	264	FGRPYEG			5	825.389	Default State	4	827.375	0.027383	1.29842	0.027569	4.75259	0.001244
Nanoluciferase(p00002	258	264	FGRPYEG			5	825.389	Default State	6	827.231	0.008184	1.15423	0.008787	4.75142	0.002512
Nanoluciferase(p00002	258	264	FGRPYEG			5	825.389	Default State	8	827.103	0.043861	1.02613	0.043978	4.75054	0.000182
Nanoluciferase(p00002	258	264	FGRPYEG			5	825.389	Default State	10	826.829	0.064827	0.751682	0.064906	4.75168	0.002483
Nanoluciferase(p00002	258	264	FGRPYEG			5	825.389	Default State	15	826.682	0.04063	0.605152	0.040755	4.75285	0.0042
Nanoluciferase(p00002	258	264	FGRPYEG			5	825.389	Default State	20	826.548	0.071629	0.47097	0.071701	4.74869	0.004266
Nanoluciferase(p00002	258	266	FGRPYEGIA			7	1009.51	Default State	0	1010.22	0.01367	0	0	5.60698	0.000163
Nanoluciferase(p00002	258	266	FGRPYEGIA			7	1009.51	Default State	0.005	1011.87	0	1.65845	0.01367	5.61509	0
Nanoluciferase(p00002	258	266	FGRPYEGIA			7	1009.51	Default State	2	1012.11	0.051432	1.89452	0.053218	5.61187	0.001285
Nanoluciferase(p00002	258	266	FGRPYEGIA			7	1009.51	Default State	4	1011.5	0.065552	1.28174	0.066962	5.61649	0.001558
Nanoluciferase(p00002	258	266	FGRPYEGIA			7	1009.51	Default State	6	1011.67	0.057909	1.45214	0.059501	5.61289	6.89773e-05
Nanoluciferase(p00002	258	266	FGRPYEGIA			7	1009.51	Default State	8	1011.39	0.031571	1.17001	0.034403	5.61484	0.000572
Nanoluciferase(p00002	258	266	FGRPYEGIA			7	1009.51	Default State	10	1011.1	0.094137	0.884679	0.095124	5.6138	0.001788
Nanoluciferase(p00002	258	266	FGRPYEGIA			7	1009.51	Default State	15	1010.88	0.045123	0.663252	0.047148	5.61282	0.003281
Nanoluciferase(p00002	258	266	FGRPYEGIA			7	1009.51	Default State	20	1010.71	0.073868	0.491585	0.075122	5.61	0.005541
Nanoluciferase(p00002	258	267	FGRPYEGIAV			8	1108.58	Default State	0	1109.29	0.014624	0	0	6.16201	0.000444
Nanoluciferase(p00002	258	267	FGRPYEGIAV			8	1108.58	Default State	0.005	1111.22	0	1.92523	0.014624	6.16584	0
Nanoluciferase(p00002	258	267	FGRPYEGIAV			8	1108.58	Default State	2	1111.33	0.051614	2.0417	0.053646	6.16993	0.000308
Nanoluciferase(p00002	258	267	FGRPYEGIAV			8	1108.58	Default State	4	1110.57	0.038688	1.27827	0.04136	6.17491	0.00022
Nanoluciferase(p00002	258	267	FGRPYEGIAV			8	1108.58	Default State	6	1110.75	0.023232	1.45523	0.027452	6.16976	1.63076e-05
Nanoluciferase(p00002	258	267	FGRPYEGIAV			8	1108.58	Default State	8	1110.55	0.045545	1.25694	0.047835	6.16798	0.002858
Nanoluciferase(p00002	258	267	FGRPYEGIAV			8	1108.58	Default State	10	1110.14	0.060256	0.851764	0.062005	6.16903	0.001525
Nanoluciferase(p00002	258	267	FGRPYEGIAV			8	1108.58	Default State	15	1109.94	0.032318	0.647229	0.035473	6.1674	0.005662
Nanoluciferase(p00002	258	267	FGRPYEGIAV			8	1108.58	Default State	20	1109.77	0.028707	0.476919	0.032217	6.16653	0.00573
Nanoluciferase(p00002	258	268	FGRPYEGIAVF			9	1255.65	Default State	0	1256.57	0.010798	0	0	7.23192	0.000894
Nanoluciferase(p00002	258	268	FGRPYEGIAVF			9	1255.65	Default State	0.005	1258.56	0	1.983	0.010798	7.03883	0
Nanoluciferase(p00002	258	268	FGRPYEGIAVF			9	1255.65	Default State	2	1259	0.000728	2.42959	0.010822	7.24414	0.00072
Nanoluciferase(p00002	258	268	FGRPYEGIAVF			9	1255.65	Default State	4	1258.94	0.07626	2.36448	0.077021	7.24681	0.001209
Nanoluciferase(p00002	258	268	FGRPYEGIAVF			9	1255.65	Default State	6	1258.57	0.057595	1.99896	0.058599	7.24536	0.000571
Nanoluciferase(p00002	258	268	FGRPYEGIAVF			9	1255.65	Default State	8	1258.32	0.114626	1.74785	0.115133	7.24125	0.002498
Nanoluciferase(p00002	258	268	FGRPYEGIAVF			9	1255.65	Default State	10	1257.8	0.141525	1.22236	0.141936	7.24359	0.00273
Nanoluciferase(p00002	258	268	FGRPYEGIAVF			9	1255.65	Default State	15	1257.52	0.005123	0.948523	0.011951	7.24229	0.004086
Nanoluciferase(p00002	258	268	FGRPYEGIAVF			9	1255.65	Default State	20	1257.27	0.050986	0.695825	0.052117	7.23544	0.003096
Nanoluciferase(p00002	265	287	IAVFDGKKITVTGTLWNGNKIID			22	2503.39	Default State	0	2504.71	0.018035	0	0	6.44068	0.001932
Nanoluciferase(p00002	265	287	IAVFDGKKITVTGTLWNGNKIID			22	2503.39	Default State	0.005	2510.33	0	5.6199	0.018035	6.44864	0
Nanoluciferase(p00002	265	287	IAVFDGKKITVTGTLWNGNKIID			22	2503.39	Default State	2	2510.75	0.072546	6.03501	0.074755	6.44904	0.00279
Nanoluciferase(p00002	265	287	IAVFDGKKITVTGTLWNGNKIID			22	2503.39	Default State	4	2509.75	0.334687	5.03382	0.335173	6.45843	0.0045
Nanoluciferase(p00002	265	287	IAVFDGKKITVTGTLWNGNKIID			22	2503.39	Default State	6	2509.39	0.018664	4.6749	0.025954	6.44874	0.001269
Nanoluciferase(p00002	265	287	IAVFDGKKITVTGTLWNGNKIID			22	2503.39	Default State	8	2508.77	0.256997	4.05989	0.257629	6.45043	0.001201
Nanoluciferase(p00002	265	287	IAVFDGKKITVTGTLWNGNKIID			22	2503.39	Default State	10	2507.64	0.286428	2.93209	0.286995	6.45306	0.001076
Nanoluciferase(p00002	265	287	IAVFDGKKITVTGTLWNGNKIID			22	2503.39	Default State	15	2507.02	0.22331	2.306	0.224037	6.44745	0.002794
Nanoluciferase(p00002	265	287	IAVFDGKKITVTGTLWNGNKIID			22	2503.39	Default State	20	2506.4	0.198341	1.68543	0.19916	6.4457	0.005439
Nanoluciferase(p00002	267	287	VFDGKKITVTGTLWNGNKIID			20	2319.27	Default State	0	2320.59	0.006155	0	0	6.15866	0.001171
Nanoluciferase(p00002	267	287	VFDGKKITVTGTLWNGNKIID			20	2319.27	Default State	0.005	2325.6	0	5.00673	0.006155	6.16278	0
Nanoluciferase(p00002	267	287	VFDGKKITVTGTLWNGNKIID			20	2319.27	Default State	2	2325.82	0.00133	5.22862	0.006297	6.16572	0.000564
Nanoluciferase(p00002	267	287	VFDGKKITVTGTLWNGNKIID			20	2319.27	Default State	4	2325.47	0.022028	4.87457	0.022872	6.17159	0.002268
Nanoluciferase(p00002	267	287	VFDGKKITVTGTLWNGNKIID			20	2319.27	Default State	6	2324.69	0.037835	4.09654	0.038332	6.16805	0.002573
Nanoluciferase(p00002	267	287	VFDGKKITVTGTLWNGNKIID			20	2319.27	Default State	8	2324.04	0.108965	3.44965	0.109138	6.16433	0.001609
Nanoluciferase(p00002	267	287	VFDGKKITVTGTLWNGNKIID			20	2319.27	Default State	10	2323.05	0.26262	2.45647	0.262692	6.16657	0.00265
Nanoluciferase(p00002	267	287	VFDGKKITVTGTLWNGNKIID			20	2319.27	Default State	15	2322.39	0.086611	1.79267	0.08683	6.16266	0.003391
Nanoluciferase(p00002	267	287	VFDGKKITVTGTLWNGNKIID			20	2319.27	Default State	20	2321.64	0.237704	1.04501	0.237784	6.17964	0.016608
Nanoluciferase(p00002	267	288	VFDGKKITVTGTLWNGNKIIDE			21	2448.31	Default State	0	2449.91	0.022518	0	0	6.1746	0.000341
Nanoluciferase(p00002	267	288	VFDGKKITVTGTLWNGNKIIDE			21	2448.31	Default State	0.005	2454.9	0	4.98586	0.022518	6.17496	0
Nanoluciferase(p00002	267	288	VFDGKKITVTGTLWNGNKIIDE			21	2448.31	Default State	2	2455.11	0.02758	5.20183	0.035605	6.17815	0.002132
Nanoluciferase(p00002	267	288	VFDGKKITVTGTLWNGNKIIDE			21	2448.31	Default State	4	2453.77	0.178533	3.864	0.179948	6.18178	0.002966
Nanoluciferase(p00002	267	288	VFDGKKITVTGTLWNGNKIIDE			21	2448.31	Default State	6	2453.79	0.054078	3.88265	0.058579	6.18113	0.004605
Nanoluciferase(p00002	267	288	VFDGKKITVTGTLWNGNKIIDE			21	2448.31	Default State	8	2452.55	0	2.63558	0.022518	6.17445	0
Nanoluciferase(p00002	267	288	VFDGKKITVTGTLWNGNKIIDE			21	2448.31	Default State	10	2452.06	0.210448	2.14779	0.211649	6.17854	0.002072
Nanoluciferase(p00002	267	288	VFDGKKITVTGTLWNGNKIIDE			21	2448.31	Default State	15	2451.59	0.088189	1.68386	0.091018	6.17307	0.003078
Nanoluciferase(p00002	267	288	VFDGKKITVTGTLWNGNKIIDE			21	2448.31	Default State	20	2451.15	0.09197	1.23917	0.094687	6.17565	0.002133
Nanoluciferase(p00002	268	287	FDGKKITVTGTLWNGNKIID			19	2220.2	Default State	0	2221.36	0.076008	0	0	6.17508	0.001469
Nanoluciferase(p00002	268	288	FDGKKITVTGTLWNGNKIIDE			20	2349.24	Default State	0	2350.55	0.041351	0	0	6.19517	0.001468
Nanoluciferase(p00002	268	288	FDGKKITVTGTLWNGNKIIDE			20	2349.24	Default State	0.005	2355.26	0	4.71011	0.041351	6.19608	0
Nanoluciferase(p00002	268	288	FDGKKITVTGTLWNGNKIIDE			20	2349.24	Default State	2	2355.72	0.060717	5.16506	0.07346	6.20073	0.002629
Nanoluciferase(p00002	268	288	FDGKKITVTGTLWNGNKIIDE			20	2349.24	Default State	4	2354.53	0.260959	3.97098	0.264214	6.22502	0.006458
Nanoluciferase(p00002	268	288	FDGKKITVTGTLWNGNKIIDE			20	2349.24	Default State	6	2354.11	0.103067	3.55329	0.111053	6.20153	0.004978
Nanoluciferase(p00002	268	288	FDGKKITVTGTLWNGNKIIDE			20	2349.24	Default State	8	2353.15	0.375975	2.5928	0.378242	6.19747	0.001968
Nanoluciferase(p00002	268	288	FDGKKITVTGTLWNGNKIIDE			20	2349.24	Default State	10	2352.66	0.389101	2.10953	0.391292	6.19994	0.002439
Nanoluciferase(p00002	268	288	FDGKKITVTGTLWNGNKIIDE			20	2349.24	Default State	15	2352.24	0.220321	1.68275	0.224168	6.1943	0.002133
Nanoluciferase(p00002	268	288	FDGKKITVTGTLWNGNKIIDE			20	2349.24	Default State	20	2351.76	0.1095	1.20669	0.117047	6.19836	0.003857
Nanoluciferase(p00002	269	287	DGKKITVTGTLWNGNKIID			18	2073.13	Default State	0	2074.23	0.020016	0	0	6.00641	0.00097
Nanoluciferase(p00002	269	287	DGKKITVTGTLWNGNKIID			18	2073.13	Default State	0.005	2078.54	0	4.31726	0.020016	6.01375	0
Nanoluciferase(p00002	269	287	DGKKITVTGTLWNGNKIID			18	2073.13	Default State	2	2078.82	0.234241	4.59242	0.235094	6.01571	0.00081
Nanoluciferase(p00002	269	287	DGKKITVTGTLWNGNKIID			18	2073.13	Default State	4	2078.82	0	4.59437	0.020016	6.02922	0
Nanoluciferase(p00002	269	287	DGKKITVTGTLWNGNKIID			18	2073.13	Default State	6	2077.69	0.038225	3.46593	0.043148	6.01777	5.13064e-05
Nanoluciferase(p00002	269	287	DGKKITVTGTLWNGNKIID			18	2073.13	Default State	8	2077.02	0.135833	2.79059	0.1373	6.01741	0.00178
Nanoluciferase(p00002	269	287	DGKKITVTGTLWNGNKIID			18	2073.13	Default State	10	2076.22	0.181873	1.99011	0.182971	6.0191	0.002432
Nanoluciferase(p00002	269	287	DGKKITVTGTLWNGNKIID			18	2073.13	Default State	15	2075.69	0.088794	1.4673	0.091022	6.01877	0.003579
Nanoluciferase(p00002	269	287	DGKKITVTGTLWNGNKIID			18	2073.13	Default State	20	2075.24	0	1.01338	0.020016	6.00877	0
Nanoluciferase(p00002	269	288	DGKKITVTGTLWNGNKIIDE			19	2202.18	Default State	0	2203.62	0.000269	0	0	6.03331	0.002529
Nanoluciferase(p00002	269	288	DGKKITVTGTLWNGNKIIDE			19	2202.18	Default State	0.005	2207.7	0	4.07751	0.000269	6.03324	0
Nanoluciferase(p00002	269	288	DGKKITVTGTLWNGNKIIDE			19	2202.18	Default State	2	2207.95	0.044312	4.32702	0.044313	6.03528	0.001302
Nanoluciferase(p00002	269	288	DGKKITVTGTLWNGNKIIDE			19	2202.18	Default State	4	2207.08	0.107783	3.46373	0.107783	6.04136	0.001574
Nanoluciferase(p00002	269	288	DGKKITVTGTLWNGNKIIDE			19	2202.18	Default State	6	2206.78	0.092385	3.16089	0.092385	6.03705	0.00037
Nanoluciferase(p00002	269	288	DGKKITVTGTLWNGNKIIDE			19	2202.18	Default State	8	2206.23	0.143574	2.60728	0.143574	6.0355	0.002459
Nanoluciferase(p00002	269	288	DGKKITVTGTLWNGNKIIDE			19	2202.18	Default State	10	2205.37	0.210303	1.753	0.210303	6.03868	0.002885
Nanoluciferase(p00002	269	288	DGKKITVTGTLWNGNKIIDE			19	2202.18	Default State	20	2204.57	0.102752	0.94692	0.102752	6.03546	0.005325
Nanoluciferase(p00002	288	298	ERLINPDGSLL			9	1226.67	Default State	0	1227.43	0.04465	0	0	6.54612	0.000379
Nanoluciferase(p00002	288	298	ERLINPDGSLL			9	1226.67	Default State	0.005	1229.17	0	1.7421	0.04465	6.54894	0
Nanoluciferase(p00002	288	298	ERLINPDGSLL			9	1226.67	Default State	2	1229.3	0.023786	1.8721	0.05059	6.55463	0.000297
Nanoluciferase(p00002	288	298	ERLINPDGSLL			9	1226.67	Default State	4	1228.73	0.076686	1.30408	0.088737	6.55816	0.001948
Nanoluciferase(p00002	288	298	ERLINPDGSLL			9	1226.67	Default State	6	1228.91	0.031617	1.48711	0.05471	6.55384	0.000104
Nanoluciferase(p00002	288	298	ERLINPDGSLL			9	1226.67	Default State	8	1228.67	0.046807	1.2425	0.064688	6.55225	0.002332
Nanoluciferase(p00002	288	298	ERLINPDGSLL			9	1226.67	Default State	10	1228.3	0.112328	0.878333	0.120877	6.55497	0.003441
Nanoluciferase(p00002	288	298	ERLINPDGSLL			9	1226.67	Default State	15	1228.12	0.024716	0.69819	0.051034	6.55432	0.003664
Nanoluciferase(p00002	288	298	ERLINPDGSLL			9	1226.67	Default State	20	1228	0.075614	0.573313	0.087813	6.55064	0.005567
Nanoluciferase(p00002	289	297	RLINPDGSL			7	984.547	Default State	0	985.256	0.009189	0	0	5.7162	0.000331
Nanoluciferase(p00002	289	297	RLINPDGSL			7	984.547	Default State	0.005	986.655	1.13687e-13	1.39895	0.009189	5.71798	0
Nanoluciferase(p00002	289	297	RLINPDGSL			7	984.547	Default State	2	986.773	0.024074	1.51662	0.025768	5.72283	0.000692
Nanoluciferase(p00002	289	297	RLINPDGSL			7	984.547	Default State	4	986.461	0.072276	1.20501	0.072858	5.72751	0.002679
Nanoluciferase(p00002	289	297	RLINPDGSL			7	984.547	Default State	6	986.479	0.04307	1.22216	0.04404	5.72273	0.000705
Nanoluciferase(p00002	289	297	RLINPDGSL			7	984.547	Default State	8	986.241	0.040485	0.984681	0.041514	5.72168	0.001875
Nanoluciferase(p00002	289	297	RLINPDGSL			7	984.547	Default State	10	986.011	0.10237	0.754117	0.102782	5.72273	0.002937
Nanoluciferase(p00002	289	297	RLINPDGSL			7	984.547	Default State	15	985.839	0.018045	0.582399	0.02025	5.72068	0.001553
Nanoluciferase(p00002	289	297	RLINPDGSL			7	984.547	Default State	20	985.721	0.071745	0.464121	0.072331	5.71914	0.005599
Nanoluciferase(p00002	289	298	RLINPDGSLL			8	1097.63	Default State	0	1098.7	0.003417	0	0	6.49059	0.000619
Nanoluciferase(p00002	289	298	RLINPDGSLL			8	1097.63	Default State	0.005	1100.23	0	1.53431	0.003417	6.49727	0
Nanoluciferase(p00002	289	298	RLINPDGSLL			8	1097.63	Default State	2	1100.28	0.014221	1.58698	0.014626	6.50005	0.000373
Nanoluciferase(p00002	289	298	RLINPDGSLL			8	1097.63	Default State	4	1099.99	0	1.29323	0.003417	6.5075	0
Nanoluciferase(p00002	289	298	RLINPDGSLL			8	1097.63	Default State	6	1100.01	0.038739	1.31327	0.03889	6.50117	0.00048
Nanoluciferase(p00002	289	298	RLINPDGSLL			8	1097.63	Default State	8	1099.76	0.028954	1.06148	0.029155	6.49923	0.001876
Nanoluciferase(p00002	289	298	RLINPDGSLL			8	1097.63	Default State	10	1099.5	0.051152	0.806117	0.051266	6.50226	0.001748
Nanoluciferase(p00002	289	298	RLINPDGSLL			8	1097.63	Default State	15	1099.26	0.049225	0.565464	0.049344	6.50052	0.003315
Nanoluciferase(p00002	289	298	RLINPDGSLL			8	1097.63	Default State	20	1099.21	0.07517	0.514507	0.075248	6.49631	0.004488
Nanoluciferase(p00002	291	297	INPDGSL			5	715.362	Default State	0	715.65	0.004371	0	0	5.41165	0.001103
Nanoluciferase(p00002	291	297	INPDGSL			5	715.362	Default State	0.005	716.887	0	1.23676	0.004371	5.41297	0
Nanoluciferase(p00002	291	297	INPDGSL			5	715.362	Default State	2	716.939	0.026618	1.28886	0.026974	5.41892	0.001013
Nanoluciferase(p00002	291	297	INPDGSL			5	715.362	Default State	4	716.847	0.029674	1.1967	0.029994	5.42185	0.002688
Nanoluciferase(p00002	291	297	INPDGSL			5	715.362	Default State	6	716.676	0.006872	1.02631	0.008144	5.41891	0.001188
Nanoluciferase(p00002	291	297	INPDGSL			5	715.362	Default State	8	716.543	0.035909	0.892727	0.036174	5.41865	0.001483
Nanoluciferase(p00002	291	297	INPDGSL			5	715.362	Default State	10	716.263	0.080347	0.612703	0.080466	5.41878	0.001896
Nanoluciferase(p00002	291	297	INPDGSL			5	715.362	Default State	15	716.155	0.024723	0.505111	0.025107	5.41887	0.004706
Nanoluciferase(p00002	291	297	INPDGSL			5	715.362	Default State	20	716.063	0.013033	0.413038	0.013747	5.41563	0.004206
Nanoluciferase(p00002	300	324	RVTINGSGSGSGGLWHEMWHEGLEE			24	2725.24	Default State	0	2726.67	0.053312	0	0	6.75305	0.002664
Nanoluciferase(p00002	300	324	RVTINGSGSGSGGLWHEMWHEGLEE			24	2725.24	Default State	0.005	2740.77	0	14.0989	0.053312	6.79876	0
Nanoluciferase(p00002	300	324	RVTINGSGSGSGGLWHEMWHEGLEE			24	2725.24	Default State	2	2741.05	0.099488	14.3802	0.112872	6.79941	0.000697
Nanoluciferase(p00002	300	324	RVTINGSGSGSGGLWHEMWHEGLEE			24	2725.24	Default State	4	2739.47	0.599274	12.7993	0.601641	6.80525	0.003616
Nanoluciferase(p00002	300	324	RVTINGSGSGSGGLWHEMWHEGLEE			24	2725.24	Default State	6	2739.85	0.157823	13.1783	0.166584	6.80012	0.00073
Nanoluciferase(p00002	300	324	RVTINGSGSGSGGLWHEMWHEGLEE			24	2725.24	Default State	8	2739.05	0.391529	12.3798	0.395141	6.79529	0.001588
Nanoluciferase(p00002	300	324	RVTINGSGSGSGGLWHEMWHEGLEE			24	2725.24	Default State	10	2737.61	0.224349	10.9363	0.230596	6.79919	0.001793
Nanoluciferase(p00002	300	324	RVTINGSGSGSGGLWHEMWHEGLEE			24	2725.24	Default State	15	2737.24	0.092625	10.57	0.106872	6.79796	0.003553
Nanoluciferase(p00002	300	324	RVTINGSGSGSGGLWHEMWHEGLEE			24	2725.24	Default State	20	2736.74	0.145107	10.0625	0.15459	6.79643	0.00591
Nanoluciferase(p00002	314	322	WHEMWHEGL			8	1224.53	Default State	0	1224.93	0.01244	0	0	6.33978	0.000273
Nanoluciferase(p00002	314	322	WHEMWHEGL			8	1224.53	Default State	0.005	1227.86	0	2.92252	0.01244	6.35124	0
Nanoluciferase(p00002	314	322	WHEMWHEGL			8	1224.53	Default State	2	1227.56	0	2.62667	0.01244	6.35216	0
Nanoluciferase(p00002	314	322	WHEMWHEGL			8	1224.53	Default State	4	1226.19	0.017386	1.25824	0.021379	6.35581	0.002122
Nanoluciferase(p00002	314	322	WHEMWHEGL			8	1224.53	Default State	6	1226.05	0.025155	1.12137	0.028063	6.3545	0.000802
Nanoluciferase(p00002	314	322	WHEMWHEGL			8	1224.53	Default State	8	1225.94	0	1.00311	0.01244	6.35093	0
Nanoluciferase(p00002	314	322	WHEMWHEGL			8	1224.53	Default State	10	1225.54	0.099254	0.607406	0.10003	6.35373	0.002745
Nanoluciferase(p00002	314	322	WHEMWHEGL			8	1224.53	Default State	15	1225.18	0.02131	0.247847	0.024676	6.35153	0.003582
Nanoluciferase(p00002	314	322	WHEMWHEGL			8	1224.53	Default State	20	1225.16	0	0.226908	0.01244	6.3533	0
Nanoluciferase(p00002	314	324	WHEMWHEGLEE			10	1482.61	Default State	0	1483.78	0.033714	0	0	6.07586	0.000747
Nanoluciferase(p00002	314	324	WHEMWHEGLEE			10	1482.61	Default State	0.005	1486.48	2.27374e-13	2.69369	0.033714	6.08264	0
Nanoluciferase(p00002	314	324	WHEMWHEGLEE			10	1482.61	Default State	2	1486.39	0.023488	2.60252	0.041089	6.08618	0.001005
Nanoluciferase(p00002	314	324	WHEMWHEGLEE			10	1482.61	Default State	4	1485.41	0.00782	1.63	0.034609	6.09062	0.001722
Nanoluciferase(p00002	314	324	WHEMWHEGLEE			10	1482.61	Default State	6	1485.37	0.058206	1.58608	0.067265	6.089	0.000116
Nanoluciferase(p00002	314	324	WHEMWHEGLEE			10	1482.61	Default State	8	1484.99	0.123293	1.2066	0.12782	6.08557	0.002445
Nanoluciferase(p00002	314	324	WHEMWHEGLEE			10	1482.61	Default State	10	1484.34	0.122134	0.555505	0.126702	6.08561	0.001147
Nanoluciferase(p00002	314	324	WHEMWHEGLEE			10	1482.61	Default State	15	1483.88	0.006548	0.096528	0.034344	6.08436	0.005259
Nanoluciferase(p00002	314	324	WHEMWHEGLEE			10	1482.61	Default State	20	1483.74	0.016644	-0.041674	0.037598	6.08055	0.00494
Nanoluciferase(p00002	314	325	WHEMWHEGLEEA			11	1553.65	Default State	0	1554.65	0.008054	0	0	6.10937	0.000448
Nanoluciferase(p00002	314	325	WHEMWHEGLEEA			11	1553.65	Default State	0.005	1557.87	0	3.22125	0.008054	6.11644	0
Nanoluciferase(p00002	314	325	WHEMWHEGLEEA			11	1553.65	Default State	2	1557.72	0.002606	3.07256	0.008465	6.11854	0.0018
Nanoluciferase(p00002	314	325	WHEMWHEGLEEA			11	1553.65	Default State	4	1556.53	0.016187	1.88661	0.01808	6.12555	0.000908
Nanoluciferase(p00002	314	325	WHEMWHEGLEEA			11	1553.65	Default State	6	1556.44	0.170628	1.79425	0.170818	6.12212	0.000827
Nanoluciferase(p00002	314	325	WHEMWHEGLEEA			11	1553.65	Default State	8	1555.97	0.081802	1.32575	0.082198	6.11837	0.002639
Nanoluciferase(p00002	314	325	WHEMWHEGLEEA			11	1553.65	Default State	10	1555.38	0	0.737398	0.008054	6.12116	0
Nanoluciferase(p00002	314	325	WHEMWHEGLEEA			11	1553.65	Default State	15	1554.83	0.043818	0.18407	0.044552	6.12027	0.00551
Nanoluciferase(p00002	314	325	WHEMWHEGLEEA			11	1553.65	Default State	20	1554.66	0.042371	0.015879	0.043129	6.11927	0.00811
Nanoluciferase(p00002	315	324	HEMWHEGLEE			9	1296.53	Default State	0	1297.19	0.011173	0	0	5.35345	0.000226
Nanoluciferase(p00002	315	324	HEMWHEGLEE			9	1296.53	Default State	0.005	1299.76	0	2.5748	0.011173	5.35988	0
Nanoluciferase(p00002	315	324	HEMWHEGLEE			9	1296.53	Default State	2	1299.56	0.027508	2.37217	0.02969	5.36181	0.001194
Nanoluciferase(p00002	315	324	HEMWHEGLEE			9	1296.53	Default State	4	1299.31	0.019371	2.12724	0.022362	5.36611	0.001494
Nanoluciferase(p00002	315	324	HEMWHEGLEE			9	1296.53	Default State	6	1298.53	0.023317	1.34721	0.025855	5.36263	0.000785
Nanoluciferase(p00002	315	324	HEMWHEGLEE			9	1296.53	Default State	8	1298.16	0.073999	0.977814	0.074838	5.36296	0.000856
Nanoluciferase(p00002	315	324	HEMWHEGLEE			9	1296.53	Default State	10	1297.66	0.062556	0.471248	0.063546	5.36428	0.00092
Nanoluciferase(p00002	315	324	HEMWHEGLEE			9	1296.53	Default State	15	1297.32	0.019471	0.130076	0.022449	5.36175	0.003748
Nanoluciferase(p00002	315	324	HEMWHEGLEE			9	1296.53	Default State	20	1297.25	0.028044	0.066098	0.030188	5.35881	0.005871
Nanoluciferase(p00002	323	328	EEASRL			5	704.357	Default State	0	704.629	0.002545	0	0	4.2579	0.000499
Nanoluciferase(p00002	323	328	EEASRL			5	704.357	Default State	0.005	706.505	0	1.87606	0.002545	4.25814	0
Nanoluciferase(p00002	323	328	EEASRL			5	704.357	Default State	2	706.311	0.030955	1.68183	0.031059	4.26463	0.000131
Nanoluciferase(p00002	323	328	EEASRL			5	704.357	Default State	4	705.578	0.046479	0.948851	0.046549	4.26683	0.001786
Nanoluciferase(p00002	323	328	EEASRL			5	704.357	Default State	6	705.602	0.044659	0.973424	0.044732	4.26372	0.000994
Nanoluciferase(p00002	323	328	EEASRL			5	704.357	Default State	8	705.33	0.074897	0.700512	0.074941	4.26385	0.000301
Nanoluciferase(p00002	323	328	EEASRL			5	704.357	Default State	10	704.928	0.071696	0.299214	0.071741	4.26607	0.00162
Nanoluciferase(p00002	323	328	EEASRL			5	704.357	Default State	15	704.71	0.006223	0.081336	0.006724	4.26643	0.004585
Nanoluciferase(p00002	323	328	EEASRL			5	704.357	Default State	20	704.655	0.013669	0.026459	0.013904	4.2634	0.005491
Nanoluciferase(p00002	325	339	ASRLYFGERNVKGMF			14	1774.91	Default State	0	1776.14	0.014167	0	0	6.11066	0.000833
Nanoluciferase(p00002	325	339	ASRLYFGERNVKGMF			14	1774.91	Default State	0.005	1780.95	0	4.81046	0.014167	6.11686	0
Nanoluciferase(p00002	325	339	ASRLYFGERNVKGMF			14	1774.91	Default State	2	1780.87	0.161899	4.73037	0.162517	6.12104	0.002189
Nanoluciferase(p00002	325	339	ASRLYFGERNVKGMF			14	1774.91	Default State	4	1779.47	0.062293	3.32761	0.063883	6.12796	0.000874
Nanoluciferase(p00002	325	339	ASRLYFGERNVKGMF			14	1774.91	Default State	6	1779.08	0.075305	2.93829	0.076626	6.12271	0.000631
Nanoluciferase(p00002	325	339	ASRLYFGERNVKGMF			14	1774.91	Default State	8	1778.59	0.168777	2.45241	0.16937	6.12098	0.002131
Nanoluciferase(p00002	325	339	ASRLYFGERNVKGMF			14	1774.91	Default State	10	1777.7	0.160013	1.55861	0.160639	6.12304	0.00149
Nanoluciferase(p00002	325	339	ASRLYFGERNVKGMF			14	1774.91	Default State	15	1777.08	0.094987	0.941735	0.096037	6.12107	0.004827
Nanoluciferase(p00002	325	339	ASRLYFGERNVKGMF			14	1774.91	Default State	20	1776.83	0.037095	0.68459	0.039708	6.12367	0.007708
Nanoluciferase(p00002	329	338	YFGERNVKGM			9	1200.58	Default State	0	1201.27	0.075093	0	0	5.24539	0.005497
Nanoluciferase(p00002	329	338	YFGERNVKGM			9	1200.58	Default State	0.005	1204.94	0	3.67035	0.075093	5.24882	0
Nanoluciferase(p00002	329	338	YFGERNVKGM			9	1200.58	Default State	2	1204.88	0.110649	3.60321	0.133724	5.2531	0.000895
Nanoluciferase(p00002	329	338	YFGERNVKGM			9	1200.58	Default State	4	1203.93	0.065924	2.65257	0.099925	5.26083	0.002286
Nanoluciferase(p00002	329	338	YFGERNVKGM			9	1200.58	Default State	6	1203.73	0.007222	2.46053	0.07544	5.25272	0.004559
Nanoluciferase(p00002	329	338	YFGERNVKGM			9	1200.58	Default State	8	1203.47	0.102549	2.20131	0.127103	5.25485	0.00045
Nanoluciferase(p00002	329	338	YFGERNVKGM			9	1200.58	Default State	10	1202.76	0.124279	1.48403	0.145204	5.25908	0.003244
Nanoluciferase(p00002	329	338	YFGERNVKGM			9	1200.58	Default State	15	1202.25	0.057967	0.979954	0.094864	5.26036	0.002724
Nanoluciferase(p00002	329	338	YFGERNVKGM			9	1200.58	Default State	20	1201.99	0.053863	0.716338	0.092413	5.2575	0.005174
Nanoluciferase(p00002	329	339	YFGERNVKGMF			10	1347.65	Default State	0	1348.76	0.03199	0	0	6.30296	0.002251
Nanoluciferase(p00002	329	339	YFGERNVKGMF			10	1347.65	Default State	0.005	1351.94	0	3.17593	0.03199	6.30966	0
Nanoluciferase(p00002	329	339	YFGERNVKGMF			10	1347.65	Default State	2	1352.15	0.029334	3.38559	0.043404	6.31135	0.000322
Nanoluciferase(p00002	329	339	YFGERNVKGMF			10	1347.65	Default State	4	1351.17	0.089988	2.40842	0.095505	6.31571	0.001861
Nanoluciferase(p00002	329	339	YFGERNVKGMF			10	1347.65	Default State	6	1351.19	0.009444	2.43452	0.033355	6.312	0.00094
Nanoluciferase(p00002	329	339	YFGERNVKGMF			10	1347.65	Default State	8	1350.83	0.060547	2.06794	0.068478	6.31292	0.002763
Nanoluciferase(p00002	329	339	YFGERNVKGMF			10	1347.65	Default State	10	1350.18	0.082026	1.4233	0.088044	6.31416	0.002694
Nanoluciferase(p00002	329	339	YFGERNVKGMF			10	1347.65	Default State	15	1349.62	0.046517	0.864872	0.056456	6.31221	0.00484
Nanoluciferase(p00002	329	339	YFGERNVKGMF			10	1347.65	Default State	20	1349.34	0	0.581334	0.03199	6.3138	0
Nanoluciferase(p00002	330	339	FGERNVKGMF			9	1184.59	Default State	0	1185.36	0.00036	0	0	6.30868	0.001408
Nanoluciferase(p00002	330	339	FGERNVKGMF			9	1184.59	Default State	0.005	1188.1	0	2.73449	0.00036	6.31124	0
Nanoluciferase(p00002	330	339	FGERNVKGMF			9	1184.59	Default State	2	1188.43	0.021555	3.06633	0.021558	6.31362	0.001437
Nanoluciferase(p00002	330	339	FGERNVKGMF			9	1184.59	Default State	4	1187.51	0	2.146	0.00036	6.32281	0
Nanoluciferase(p00002	330	339	FGERNVKGMF			9	1184.59	Default State	6	1187.33	0.042549	1.96287	0.042551	6.31619	0.000322
Nanoluciferase(p00002	330	339	FGERNVKGMF			9	1184.59	Default State	8	1186.99	0.1206	1.62438	0.1206	6.31729	0.002688
Nanoluciferase(p00002	330	339	FGERNVKGMF			9	1184.59	Default State	10	1186.5	0.090502	1.13576	0.090503	6.31944	0.002308
Nanoluciferase(p00002	330	339	FGERNVKGMF			9	1184.59	Default State	15	1186.1	0.089408	0.734783	0.089409	6.31699	0.004513
Nanoluciferase(p00002	330	339	FGERNVKGMF			9	1184.59	Default State	20	1185.96	0.061203	0.597635	0.061204	6.31266	0.004905
Nanoluciferase(p00002	340	347	EVLEPLHA			6	907.488	Default State	0	908	0.008064	0	0	5.64132	0.001578
Nanoluciferase(p00002	340	347	EVLEPLHA			6	907.488	Default State	0.005	909.688	0	1.6886	0.008064	5.63881	0
Nanoluciferase(p00002	340	347	EVLEPLHA			6	907.488	Default State	2	909.636	0.048208	1.636	0.048878	5.64582	0.000761
Nanoluciferase(p00002	340	347	EVLEPLHA			6	907.488	Default State	4	909.466	0.083266	1.46638	0.083655	5.64944	0.002095
Nanoluciferase(p00002	340	347	EVLEPLHA			6	907.488	Default State	6	908.962	0.089437	0.961821	0.0898	5.64642	0.000805
Nanoluciferase(p00002	340	347	EVLEPLHA			6	907.488	Default State	8	908.771	0.040891	0.77142	0.041678	5.6451	0.002385
Nanoluciferase(p00002	340	347	EVLEPLHA			6	907.488	Default State	10	908.414	0.058329	0.414213	0.058883	5.64746	0.002827
Nanoluciferase(p00002	340	347	EVLEPLHA			6	907.488	Default State	15	908.186	0.007787	0.186396	0.01121	5.64748	0.003775
Nanoluciferase(p00002	340	347	EVLEPLHA			6	907.488	Default State	20	908.112	0.026715	0.112477	0.027906	5.64471	0.004602
Nanoluciferase(p00002	342	347	LEPLHA			4	679.377	Default State	0	679.678	0	0	0	5.63899	0
Nanoluciferase(p00002	342	347	LEPLHA			4	679.377	Default State	0.005	680.88	0	1.20236	0	5.64011	0
Nanoluciferase(p00002	342	347	LEPLHA			4	679.377	Default State	2	680.854	0.047078	1.17619	0.047078	5.6457	0.001887
Nanoluciferase(p00002	342	347	LEPLHA			4	679.377	Default State	4	680.371	0	0.693277	0	5.65303	0
Nanoluciferase(p00002	342	347	LEPLHA			4	679.377	Default State	6	680.339	0.031035	0.660628	0.031035	5.64637	0.000682
Nanoluciferase(p00002	342	347	LEPLHA			4	679.377	Default State	8	680.167	0.050398	0.488913	0.050398	5.64433	0.002976
Nanoluciferase(p00002	342	347	LEPLHA			4	679.377	Default State	10	679.937	0.063561	0.259374	0.063561	5.64678	0.002319
Nanoluciferase(p00002	342	347	LEPLHA			4	679.377	Default State	15	679.747	0.002671	0.068891	0.002671	5.63532	0.047217
Nanoluciferase(p00002	342	347	LEPLHA			4	679.377	Default State	20	679.722	0.011081	0.044201	0.011081	5.632	0.045732
Nanoluciferase(p00002	348	356	MMERGPQTL			7	1062.51	Default State	0	1063.47	0.013497	0	0	5.21183	0.000139
Nanoluciferase(p00002	348	356	MMERGPQTL			7	1062.51	Default State	0.005	1065.46	0	1.9902	0.013497	5.2109	0
Nanoluciferase(p00002	348	356	MMERGPQTL			7	1062.51	Default State	2	1065.7	0.015476	2.23213	0.020534	5.2153	0.000309
Nanoluciferase(p00002	348	356	MMERGPQTL			7	1062.51	Default State	4	1065.18	0.053003	1.71153	0.054694	5.21888	0.002062
Nanoluciferase(p00002	348	356	MMERGPQTL			7	1062.51	Default State	6	1065.31	0.004999	1.8373	0.014393	5.21467	5.7157e-05
Nanoluciferase(p00002	348	356	MMERGPQTL			7	1062.51	Default State	8	1065.06	0.054254	1.59027	0.055907	5.21567	0.001009
Nanoluciferase(p00002	348	356	MMERGPQTL			7	1062.51	Default State	10	1064.9	0.08802	1.43125	0.089048	5.21663	0.001482
Nanoluciferase(p00002	348	356	MMERGPQTL			7	1062.51	Default State	15	1064.7	0.076441	1.22426	0.077623	5.21531	0.004468
Nanoluciferase(p00002	348	356	MMERGPQTL			7	1062.51	Default State	20	1064.42	0.053345	0.951847	0.055026	5.21338	0.005267
Nanoluciferase(p00002	348	358	MMERGPQTLKE			9	1319.64	Default State	0	1320.54	0.138482	0	0	4.4183	0.001171
Nanoluciferase(p00002	348	358	MMERGPQTLKE			9	1319.64	Default State	0.005	1323.46	0.128296	2.91884	0.188778	4.42163	0.002345
Nanoluciferase(p00002	348	358	MMERGPQTLKE			9	1319.64	Default State	2	1323.82	0.106117	3.27629	0.174465	4.42458	0.000436
Nanoluciferase(p00002	348	358	MMERGPQTLKE			9	1319.64	Default State	4	1323.04	0.168277	2.50173	0.217932	4.42807	0.003431
Nanoluciferase(p00002	348	358	MMERGPQTLKE			9	1319.64	Default State	6	1323.27	0.106401	2.72789	0.174639	4.42467	0.001423
Nanoluciferase(p00002	348	358	MMERGPQTLKE			9	1319.64	Default State	8	1322.97	0.08457	2.4267	0.162264	4.42572	0.001003
Nanoluciferase(p00002	348	358	MMERGPQTLKE			9	1319.64	Default State	10	1322.62	0.156486	2.08004	0.208963	4.42509	0.00243
Nanoluciferase(p00002	348	358	MMERGPQTLKE			9	1319.64	Default State	15	1322.38	0.163172	1.83595	0.214015	4.42562	0.003216
Nanoluciferase(p00002	348	358	MMERGPQTLKE			9	1319.64	Default State	20	1321.93	0.210648	1.39212	0.252091	4.43168	0.010376
Nanoluciferase(p00002	348	361	MMERGPQTLKETSF			12	1654.79	Default State	0	1656.2	0.009547	0	0	5.49293	0.00198
Nanoluciferase(p00002	348	361	MMERGPQTLKETSF			12	1654.79	Default State	0.005	1660.14	0	3.94333	0.009547	5.49443	0
Nanoluciferase(p00002	348	361	MMERGPQTLKETSF			12	1654.79	Default State	2	1660.54	0.050233	4.33526	0.051132	5.49747	0.002313
Nanoluciferase(p00002	348	361	MMERGPQTLKETSF			12	1654.79	Default State	4	1659.62	0.12903	3.41948	0.129383	5.50185	0.00198
Nanoluciferase(p00002	348	361	MMERGPQTLKETSF			12	1654.79	Default State	6	1659.8	0.008478	3.60191	0.012767	5.49919	6.56802e-05
Nanoluciferase(p00002	348	361	MMERGPQTLKETSF			12	1654.79	Default State	8	1659.44	0.120045	3.23518	0.120424	5.49931	0.000253
Nanoluciferase(p00002	348	361	MMERGPQTLKETSF			12	1654.79	Default State	10	1659.08	0.109964	2.88027	0.110378	5.50054	0.002047
Nanoluciferase(p00002	348	361	MMERGPQTLKETSF			12	1654.79	Default State	15	1658.53	0.194508	2.33073	0.194742	5.50302	0.000112
Nanoluciferase(p00002	348	361	MMERGPQTLKETSF			12	1654.79	Default State	20	1658.08	0.258539	1.88237	0.258715	5.49528	0.004009
Nanoluciferase(p00002	348	368	MMERGPQTLKETSFNQAYGRD			19	2459.14	Default State	0	2460.75	0.017715	0	0	5.14792	0.001303
Nanoluciferase(p00002	348	368	MMERGPQTLKETSFNQAYGRD			19	2459.14	Default State	0.005	2467.81	0	7.06654	0.017715	5.14781	0
Nanoluciferase(p00002	348	368	MMERGPQTLKETSFNQAYGRD			19	2459.14	Default State	2	2468.19	0.103838	7.43788	0.105339	5.15106	0.000434
Nanoluciferase(p00002	348	368	MMERGPQTLKETSFNQAYGRD			19	2459.14	Default State	4	2466.13	0.238288	5.38701	0.238945	5.1563	0.00308
Nanoluciferase(p00002	348	368	MMERGPQTLKETSFNQAYGRD			19	2459.14	Default State	6	2466.13	0.031279	5.384	0.035947	5.15295	0.00038
Nanoluciferase(p00002	348	368	MMERGPQTLKETSFNQAYGRD			19	2459.14	Default State	8	2465.55	0.206056	4.79874	0.206816	5.15262	0.000769
Nanoluciferase(p00002	348	368	MMERGPQTLKETSFNQAYGRD			19	2459.14	Default State	10	2464.45	0.258716	3.7035	0.259321	5.15535	0.001035
Nanoluciferase(p00002	348	368	MMERGPQTLKETSFNQAYGRD			19	2459.14	Default State	15	2463.5	0.138015	2.75595	0.139147	5.15422	0.003974
Nanoluciferase(p00002	348	368	MMERGPQTLKETSFNQAYGRD			19	2459.14	Default State	20	2462.92	0.142184	2.17776	0.143283	5.15336	0.006853
Nanoluciferase(p00002	350	356	ERGPQTL			5	800.426	Default State	0	800.731	0.001326	0	0	4.55318	0.000271
Nanoluciferase(p00002	350	356	ERGPQTL			5	800.426	Default State	0.005	802.225	0	1.49381	0.001326	4.55133	0
Nanoluciferase(p00002	350	356	ERGPQTL			5	800.426	Default State	2	802.353	0.057299	1.62206	0.057315	4.55717	0.000287
Nanoluciferase(p00002	350	356	ERGPQTL			5	800.426	Default State	4	801.937	0.062196	1.20612	0.06221	4.55793	0.001494
Nanoluciferase(p00002	350	356	ERGPQTL			5	800.426	Default State	6	802.036	0.06719	1.3044	0.067204	4.55541	0.001293
Nanoluciferase(p00002	350	356	ERGPQTL			5	800.426	Default State	8	801.974	0.039987	1.24312	0.040009	4.55491	0.000652
Nanoluciferase(p00002	350	356	ERGPQTL			5	800.426	Default State	10	801.76	0.023898	1.02873	0.023934	4.55632	0.001536
Nanoluciferase(p00002	350	356	ERGPQTL			5	800.426	Default State	15	801.597	0.048703	0.86627	0.048721	4.55691	0.004231
Nanoluciferase(p00002	350	356	ERGPQTL			5	800.426	Default State	20	801.427	0.03726	0.696128	0.037283	4.55385	0.004877
Nanoluciferase(p00002	350	358	ERGPQTLKE			7	1057.56	Default State	0	1058.07	0.008793	0	0	3.78687	0.002077
Nanoluciferase(p00002	350	358	ERGPQTLKE			7	1057.56	Default State	0.005	1060.28	0	2.21114	0.008793	3.78555	0
Nanoluciferase(p00002	350	358	ERGPQTLKE			7	1057.56	Default State	2	1060.63	0.056559	2.56885	0.057238	3.79179	0.000704
Nanoluciferase(p00002	350	358	ERGPQTLKE			7	1057.56	Default State	4	1060.02	0.102983	1.94994	0.103358	3.79293	0.001977
Nanoluciferase(p00002	350	358	ERGPQTLKE			7	1057.56	Default State	6	1060.22	0.035178	2.15289	0.03626	3.79272	0.001626
Nanoluciferase(p00002	350	358	ERGPQTLKE			7	1057.56	Default State	8	1059.97	0.065367	1.90087	0.065956	3.78967	0.000192
Nanoluciferase(p00002	350	358	ERGPQTLKE			7	1057.56	Default State	10	1059.69	0.10319	1.62254	0.103564	3.79194	0.000955
Nanoluciferase(p00002	350	358	ERGPQTLKE			7	1057.56	Default State	15	1059.37	0.102407	1.30846	0.102783	3.79343	0.004609
Nanoluciferase(p00002	350	358	ERGPQTLKE			7	1057.56	Default State	20	1059.1	0.053036	1.02927	0.05376	3.78978	0.006344
Nanoluciferase(p00002	350	361	ERGPQTLKETSF			10	1392.71	Default State	0	1393.49	0.097207	0	0	5.17139	0.00197
Nanoluciferase(p00002	350	361	ERGPQTLKETSF			10	1392.71	Default State	0.005	1396.73	0	3.24768	0.097207	5.17576	0
Nanoluciferase(p00002	350	361	ERGPQTLKETSF			10	1392.71	Default State	2	1396.9	0.110797	3.40955	0.147395	5.1756	7.12677e-05
Nanoluciferase(p00002	350	361	ERGPQTLKETSF			10	1392.71	Default State	4	1396.35	0.008717	2.86645	0.097597	5.1805	0.002559
Nanoluciferase(p00002	350	361	ERGPQTLKETSF			10	1392.71	Default State	6	1396.21	0.075484	2.72233	0.123073	5.17844	0.00268
Nanoluciferase(p00002	350	361	ERGPQTLKETSF			10	1392.71	Default State	8	1395.25	0.143161	1.76086	0.173044	5.17695	0.001683
Nanoluciferase(p00002	350	361	ERGPQTLKETSF			10	1392.71	Default State	10	1395.02	0.032277	1.53296	0.102426	5.17779	0.001625
Nanoluciferase(p00002	350	361	ERGPQTLKETSF			10	1392.71	Default State	15	1394.94	0.040663	1.45245	0.105369	5.17594	0.003572
Nanoluciferase(p00002	350	361	ERGPQTLKETSF			10	1392.71	Default State	20	1394.28	0.057366	0.79894	0.112872	5.17521	0.005522
Nanoluciferase(p00002	354	372	QTLKETSFNQAYGRDLMEA			18	2202.05	Default State	0	2203.25	0.001117	0	0	6.02822	0.000288
Nanoluciferase(p00002	354	372	QTLKETSFNQAYGRDLMEA			18	2202.05	Default State	0.005	2207.97	0	4.71858	0.001117	6.03068	0
Nanoluciferase(p00002	354	372	QTLKETSFNQAYGRDLMEA			18	2202.05	Default State	2	2208.24	0.010817	4.99067	0.010874	6.03364	0.000143
Nanoluciferase(p00002	354	372	QTLKETSFNQAYGRDLMEA			18	2202.05	Default State	4	2207.01	0.115017	3.75175	0.115022	6.0381	0.002074
Nanoluciferase(p00002	354	372	QTLKETSFNQAYGRDLMEA			18	2202.05	Default State	6	2206.85	0	3.59567	0.001117	6.03469	0
Nanoluciferase(p00002	354	372	QTLKETSFNQAYGRDLMEA			18	2202.05	Default State	8	2206.2	0.170907	2.94907	0.17091	6.03358	0.002125
Nanoluciferase(p00002	354	372	QTLKETSFNQAYGRDLMEA			18	2202.05	Default State	10	2205.33	0.19672	2.07976	0.196723	6.03629	0.002664
Nanoluciferase(p00002	354	372	QTLKETSFNQAYGRDLMEA			18	2202.05	Default State	15	2204.79	0.100743	1.53973	0.100749	6.03502	0.003353
Nanoluciferase(p00002	354	372	QTLKETSFNQAYGRDLMEA			18	2202.05	Default State	20	2204.4	0.138116	1.14541	0.13812	6.03414	0.005749
Nanoluciferase(p00002	355	363	TLKETSFNQ			8	1067.54	Default State	0	1067.94	0.084715	0	0	6.26625	0.00149
Nanoluciferase(p00002	355	363	TLKETSFNQ			8	1067.54	Default State	0.005	1069.18	0	1.24361	0.084715	6.27932	0
Nanoluciferase(p00002	355	363	TLKETSFNQ			8	1067.54	Default State	2	1069.48	0.008057	1.54155	0.085097	6.27982	0.002888
Nanoluciferase(p00002	355	363	TLKETSFNQ			8	1067.54	Default State	4	1069.19	0.011067	1.25271	0.085434	6.28155	0.003289
Nanoluciferase(p00002	355	363	TLKETSFNQ			8	1067.54	Default State	6	1069.15	0.075343	1.2172	0.113371	6.27545	0.00033
Nanoluciferase(p00002	355	363	TLKETSFNQ			8	1067.54	Default State	8	1068.94	0.060151	1.00454	0.103897	6.27632	0.003235
Nanoluciferase(p00002	355	363	TLKETSFNQ			8	1067.54	Default State	10	1068.55	0.083481	0.610287	0.118935	6.2789	0.002829
Nanoluciferase(p00002	355	363	TLKETSFNQ			8	1067.54	Default State	15	1068.47	0.010802	0.531017	0.085401	6.27524	0.004084
Nanoluciferase(p00002	355	363	TLKETSFNQ			8	1067.54	Default State	20	1068.27	0	0.337522	0.084715	6.27905	0
Nanoluciferase(p00002	357	370	KETSFNQAYGRDLM			13	1659.78	Default State	0	1660.91	0.019377	0	0	5.8563	0.000875
Nanoluciferase(p00002	357	370	KETSFNQAYGRDLM			13	1659.78	Default State	0.005	1663.62	0	2.70442	0.019377	5.85788	0
Nanoluciferase(p00002	357	370	KETSFNQAYGRDLM			13	1659.78	Default State	2	1663.81	0.075614	2.89267	0.078057	5.86334	0.001162
Nanoluciferase(p00002	357	370	KETSFNQAYGRDLM			13	1659.78	Default State	4	1662.7	0.121832	1.78489	0.123364	5.86676	0.002042
Nanoluciferase(p00002	357	370	KETSFNQAYGRDLM			13	1659.78	Default State	6	1662.59	0.007278	1.67407	0.020699	5.86376	0.000376
Nanoluciferase(p00002	357	370	KETSFNQAYGRDLM			13	1659.78	Default State	8	1661.93	0.060483	1.01618	0.063511	5.86385	0.002224
Nanoluciferase(p00002	357	370	KETSFNQAYGRDLM			13	1659.78	Default State	10	1661.95	0.058634	1.0326	0.061753	5.86693	0.001862
Nanoluciferase(p00002	357	370	KETSFNQAYGRDLM			13	1659.78	Default State	15	1661.67	0.089092	0.751645	0.091175	5.8656	0.004565
Nanoluciferase(p00002	357	370	KETSFNQAYGRDLM			13	1659.78	Default State	20	1661.53	0.042896	0.615405	0.047069	5.86064	0.005088
Nanoluciferase(p00002	359	368	TSFNQAYGRD			9	1158.52	Default State	0	1159.09	0.003184	0	0	4.87201	0.001999
Nanoluciferase(p00002	359	368	TSFNQAYGRD			9	1158.52	Default State	0.005	1161.74	0	2.65224	0.003184	4.87386	0
Nanoluciferase(p00002	359	368	TSFNQAYGRD			9	1158.52	Default State	2	1161.84	0.111569	2.75252	0.111614	4.87988	0.00084
Nanoluciferase(p00002	359	368	TSFNQAYGRD			9	1158.52	Default State	4	1161.62	0.165095	2.53071	0.165126	4.88286	0.001754
Nanoluciferase(p00002	359	368	TSFNQAYGRD			9	1158.52	Default State	6	1160.87	0.01638	1.7787	0.016686	4.87821	0.000683
Nanoluciferase(p00002	359	368	TSFNQAYGRD			9	1158.52	Default State	8	1160.49	0.05634	1.39488	0.05643	4.87996	0.001278
Nanoluciferase(p00002	359	368	TSFNQAYGRD			9	1158.52	Default State	10	1160.16	0.00382	1.06878	0.004973	4.88236	0.000578
Nanoluciferase(p00002	359	368	TSFNQAYGRD			9	1158.52	Default State	15	1159.84	0.044642	0.748821	0.044756	4.88211	0.002698
Nanoluciferase(p00002	359	368	TSFNQAYGRD			9	1158.52	Default State	20	1159.69	0.064069	0.602963	0.064148	4.87912	0.006153
Nanoluciferase(p00002	359	372	TSFNQAYGRDLMEA			13	1602.72	Default State	0	1603.6	0.171504	0	0	6.49338	0.007767
Nanoluciferase(p00002	359	372	TSFNQAYGRDLMEA			13	1602.72	Default State	0.005	1606.37	2.27374e-13	2.76635	0.171504	6.50396	0
Nanoluciferase(p00002	359	372	TSFNQAYGRDLMEA			13	1602.72	Default State	2	1605.98	0	2.37605	0.171504	6.509	0
Nanoluciferase(p00002	359	372	TSFNQAYGRDLMEA			13	1602.72	Default State	4	1605.28	0.030801	1.67843	0.174248	6.50746	0.0003
Nanoluciferase(p00002	359	372	TSFNQAYGRDLMEA			13	1602.72	Default State	6	1605.67	0.188471	2.06559	0.254823	6.50539	0.000946
Nanoluciferase(p00002	359	372	TSFNQAYGRDLMEA			13	1602.72	Default State	8	1605.15	0.231902	1.55129	0.288431	6.50282	0.001237
Nanoluciferase(p00002	359	372	TSFNQAYGRDLMEA			13	1602.72	Default State	10	1604.69	0.106559	1.08691	0.201912	6.50334	0.002658
Nanoluciferase(p00002	359	372	TSFNQAYGRDLMEA			13	1602.72	Default State	15	1604.35	0.123932	0.752185	0.211596	6.50064	0.002899
Nanoluciferase(p00002	359	372	TSFNQAYGRDLMEA			13	1602.72	Default State	20	1604.16	0.012821	0.560772	0.171982	6.50145	0.00566
Nanoluciferase(p00002	362	368	NQAYGRD			6	823.369	Default State	0	823.772	0.099047	0	0	3.49523	0.008216
Nanoluciferase(p00002	362	368	NQAYGRD			6	823.369	Default State	0.005	825.517	0.023178	1.74471	0.101722	3.49924	0.000533
Nanoluciferase(p00002	362	368	NQAYGRD			6	823.369	Default State	2	825.672	0.072583	1.89905	0.122795	3.50864	0.001703
Nanoluciferase(p00002	362	368	NQAYGRD			6	823.369	Default State	4	825.21	0.210306	1.43708	0.232462	3.51106	0.003263
Nanoluciferase(p00002	362	368	NQAYGRD			6	823.369	Default State	6	825.137	0.075057	1.36477	0.124273	3.50715	0.001054
Nanoluciferase(p00002	362	368	NQAYGRD			6	823.369	Default State	8	824.857	0.080153	1.08448	0.127415	3.50773	0.00156
Nanoluciferase(p00002	362	368	NQAYGRD			6	823.369	Default State	10	824.654	0.084536	0.881975	0.130217	3.50936	0.002839
Nanoluciferase(p00002	362	368	NQAYGRD			6	823.369	Default State	15	824.445	0.088172	0.67226	0.132607	3.51057	0.005407
Nanoluciferase(p00002	362	368	NQAYGRD			6	823.369	Default State	20	824.247	0.07548	0.47477	0.124529	3.5021	0.010193
Nanoluciferase(p00002	362	370	NQAYGRDLM			8	1067.49	Default State	0	1067.95	0.003388	0	0	5.59354	0.001302
Nanoluciferase(p00002	362	370	NQAYGRDLM			8	1067.49	Default State	0.005	1070.35	0	2.40331	0.003388	5.59778	0
Nanoluciferase(p00002	362	370	NQAYGRDLM			8	1067.49	Default State	2	1070.38	0.035642	2.43026	0.035802	5.59922	0.001934
Nanoluciferase(p00002	362	370	NQAYGRDLM			8	1067.49	Default State	4	1070.03	0.016753	2.08453	0.017092	5.60511	0.001785
Nanoluciferase(p00002	362	370	NQAYGRDLM			8	1067.49	Default State	6	1069.81	0	1.86074	0.003388	5.6002	0
Nanoluciferase(p00002	362	370	NQAYGRDLM			8	1067.49	Default State	8	1069.41	0.018735	1.46871	0.019039	5.6038	0.001432
Nanoluciferase(p00002	362	370	NQAYGRDLM			8	1067.49	Default State	10	1068.92	0.084085	0.969646	0.084153	5.60161	0.001508
Nanoluciferase(p00002	362	370	NQAYGRDLM			8	1067.49	Default State	15	1068.79	0.057089	0.842007	0.057189	5.6002	0.005215
Nanoluciferase(p00002	362	370	NQAYGRDLM			8	1067.49	Default State	20	1068.7	0.01357	0.754543	0.013987	5.5968	0.007893
Nanoluciferase(p00002	369	374	LMEAQE			5	720.323	Default State	0	720.544	0.001798	0	0	4.54607	0.00079
Nanoluciferase(p00002	369	374	LMEAQE			5	720.323	Default State	0.005	721.294	0	0.749937	0.001798	4.54498	0
Nanoluciferase(p00002	369	374	LMEAQE			5	720.323	Default State	2	721.338	0.013872	0.79381	0.013988	4.54796	0.000724
Nanoluciferase(p00002	369	374	LMEAQE			5	720.323	Default State	4	720.981	0.004108	0.437305	0.004484	4.55146	0.001933
Nanoluciferase(p00002	369	374	LMEAQE			5	720.323	Default State	6	721	0.031533	0.45602	0.031584	4.5484	0.001457
Nanoluciferase(p00002	369	374	LMEAQE			5	720.323	Default State	8	720.902	0.030825	0.358391	0.030878	4.54692	0.000713
Nanoluciferase(p00002	369	374	LMEAQE			5	720.323	Default State	10	720.781	0.036787	0.237208	0.036831	4.54915	0.001348
Nanoluciferase(p00002	369	374	LMEAQE			5	720.323	Default State	15	720.698	0.005238	0.154425	0.005538	4.54854	0.004022
Nanoluciferase(p00002	369	374	LMEAQE			5	720.323	Default State	20	720.691	0.017982	0.147112	0.018071	4.54568	0.003842
Nanoluciferase(p00002	375	391	WCRKYMKSGNVKDLTQA			16	2028.02	Default State	0	2029.62	0.029895	0	0	5.00483	0.003021
Nanoluciferase(p00002	375	391	WCRKYMKSGNVKDLTQA			16	2028.02	Default State	0.005	2033.11	0	3.48355	0.029895	5.01568	0
Nanoluciferase(p00002	375	391	WCRKYMKSGNVKDLTQA			16	2028.02	Default State	2	2033.31	0.050639	3.6846	0.058805	5.01006	0.00169
Nanoluciferase(p00002	375	391	WCRKYMKSGNVKDLTQA			16	2028.02	Default State	4	2032.36	0.097095	2.73304	0.101593	5.01776	0.001932
Nanoluciferase(p00002	375	391	WCRKYMKSGNVKDLTQA			16	2028.02	Default State	6	2032.27	0.035808	2.64173	0.046646	5.01789	0.001279
Nanoluciferase(p00002	375	391	WCRKYMKSGNVKDLTQA			16	2028.02	Default State	8	2031.92	0.077563	2.29134	0.083125	5.01437	3.2779e-05
Nanoluciferase(p00002	375	391	WCRKYMKSGNVKDLTQA			16	2028.02	Default State	10	2031.46	0.106962	1.83531	0.111061	5.01227	0.004052
Nanoluciferase(p00002	375	391	WCRKYMKSGNVKDLTQA			16	2028.02	Default State	15	2031.04	0.096698	1.41681	0.101214	5.01266	0.003361
Nanoluciferase(p00002	375	391	WCRKYMKSGNVKDLTQA			16	2028.02	Default State	20	2030.68	1.50087e-06	1.0571	0.029895	5.01835	0.004901
Nanoluciferase(p00002	375	394	WCRKYMKSGNVKDLTQAWDL			19	2442.21	Default State	0	2444.1	0.024743	0	0	6.35349	0.001689
Nanoluciferase(p00002	375	394	WCRKYMKSGNVKDLTQAWDL			19	2442.21	Default State	0.005	2448.01	0	3.91441	0.024743	6.35896	0
Nanoluciferase(p00002	375	394	WCRKYMKSGNVKDLTQAWDL			19	2442.21	Default State	2	2448.15	0.034037	4.05288	0.04208	6.35489	0.000753
Nanoluciferase(p00002	375	394	WCRKYMKSGNVKDLTQAWDL			19	2442.21	Default State	4	2447.05	0	2.95492	0.024743	6.364	0
Nanoluciferase(p00002	375	394	WCRKYMKSGNVKDLTQAWDL			19	2442.21	Default State	6	2446.86	0.072174	2.75988	0.076297	6.3603	0.001413
Nanoluciferase(p00002	375	394	WCRKYMKSGNVKDLTQAWDL			19	2442.21	Default State	8	2446.51	0.092072	2.4095	0.095338	6.35643	0.002919
Nanoluciferase(p00002	375	394	WCRKYMKSGNVKDLTQAWDL			19	2442.21	Default State	10	2445.95	0.085107	1.84947	0.08863	6.3582	0.002144
Nanoluciferase(p00002	375	394	WCRKYMKSGNVKDLTQAWDL			19	2442.21	Default State	15	2445.47	0.080655	1.36974	0.084365	6.35593	0.003778
Nanoluciferase(p00002	375	394	WCRKYMKSGNVKDLTQAWDL			19	2442.21	Default State	20	2445.16	0.00268	1.0632	0.024887	6.35753	0.004755
Nanoluciferase(p00002	376	391	CRKYMKSGNVKDLTQA			15	1841.94	Default State	0	1843.1	0.036278	0	0	4.30253	0.00042
Nanoluciferase(p00002	376	391	CRKYMKSGNVKDLTQA			15	1841.94	Default State	0.005	1846.32	2.27374e-13	3.21739	0.036278	4.32013	0
Nanoluciferase(p00002	376	391	CRKYMKSGNVKDLTQA			15	1841.94	Default State	2	1846.35	0.198039	3.25397	0.201334	4.31004	0.000477
Nanoluciferase(p00002	376	391	CRKYMKSGNVKDLTQA			15	1841.94	Default State	4	1845.36	0.098251	2.25648	0.104735	4.30703	0.001264
Nanoluciferase(p00002	376	391	CRKYMKSGNVKDLTQA			15	1841.94	Default State	6	1845.42	0.004365	2.31513	0.03654	4.31411	0.003831
Nanoluciferase(p00002	376	391	CRKYMKSGNVKDLTQA			15	1841.94	Default State	8	1845.12	0.086517	2.01566	0.093815	4.308	0.003329
Nanoluciferase(p00002	376	391	CRKYMKSGNVKDLTQA			15	1841.94	Default State	10	1844.6	0.052947	1.50127	0.064183	4.30296	0.001044
Nanoluciferase(p00002	376	391	CRKYMKSGNVKDLTQA			15	1841.94	Default State	15	1844.32	0.013327	1.22223	0.038648	4.29952	0.003667
Nanoluciferase(p00002	376	391	CRKYMKSGNVKDLTQA			15	1841.94	Default State	20	1843.95	0.015407	0.846982	0.039414	4.30591	0.001433
Nanoluciferase(p00002	376	394	CRKYMKSGNVKDLTQAWDL			18	2256.13	Default State	0	2257.74	0.054517	0	0	6.13633	0.001425
Nanoluciferase(p00002	376	394	CRKYMKSGNVKDLTQAWDL			18	2256.13	Default State	0.005	2261.33	0.295239	3.58506	0.30023	6.14142	0.000457
Nanoluciferase(p00002	376	394	CRKYMKSGNVKDLTQAWDL			18	2256.13	Default State	2	2261.39	0.256213	3.64437	0.261949	6.14117	0.00031
Nanoluciferase(p00002	376	394	CRKYMKSGNVKDLTQAWDL			18	2256.13	Default State	4	2260.26	0.235718	2.51442	0.24194	6.14757	0.001144
Nanoluciferase(p00002	376	394	CRKYMKSGNVKDLTQAWDL			18	2256.13	Default State	6	2260.26	0.189192	2.51135	0.19689	6.14256	0.000987
Nanoluciferase(p00002	376	394	CRKYMKSGNVKDLTQAWDL			18	2256.13	Default State	8	2259.85	0.022973	2.10746	0.05916	6.14133	0.002621
Nanoluciferase(p00002	376	394	CRKYMKSGNVKDLTQAWDL			18	2256.13	Default State	10	2259.43	0.052416	1.68185	0.075628	6.14439	0.002283
Nanoluciferase(p00002	376	394	CRKYMKSGNVKDLTQAWDL			18	2256.13	Default State	15	2259.03	0.101224	1.28293	0.114971	6.1412	0.003761
Nanoluciferase(p00002	376	394	CRKYMKSGNVKDLTQAWDL			18	2256.13	Default State	20	2258.69	0.08438	0.94423	0.100459	6.14555	0.008093
Nanoluciferase(p00002	388	394	LTQAWDL			6	846.436	Default State	0	846.774	0.004478	0	0	7.29136	0.001176
Nanoluciferase(p00002	388	394	LTQAWDL			6	846.436	Default State	0.005	847.366	0	0.592251	0.004478	6.80666	0
Nanoluciferase(p00002	388	394	LTQAWDL			6	846.436	Default State	2	847.487	0.008789	0.712859	0.009864	7.30382	0.001369
Nanoluciferase(p00002	388	394	LTQAWDL			6	846.436	Default State	4	847.059	0.06223	0.284573	0.062391	7.3064	0.000734
Nanoluciferase(p00002	388	394	LTQAWDL			6	846.436	Default State	6	847.121	0.018036	0.347139	0.018583	7.30372	0.000709
Nanoluciferase(p00002	388	394	LTQAWDL			6	846.436	Default State	8	847.008	0.012386	0.23421	0.013171	7.30021	0.001035
Nanoluciferase(p00002	388	394	LTQAWDL			6	846.436	Default State	10	846.916	0.003098	0.141807	0.005445	7.30061	0.003332
Nanoluciferase(p00002	388	394	LTQAWDL			6	846.436	Default State	15	846.831	0.00383	0.056767	0.005892	7.29964	0.004258
Nanoluciferase(p00002	388	394	LTQAWDL			6	846.436	Default State	20	846.792	0.006839	0.017391	0.008174	7.29569	0.006559
Nanoluciferase(p00002	393	403	DLYYHVFRRIS			10	1468.77	Default State	0	1469.59	0.001956	0	0	6.00388	0.000415
Nanoluciferase(p00002	393	403	DLYYHVFRRIS			10	1468.77	Default State	0.005	1472.34	0.101927	2.75094	0.101946	6.02034	0.001664
Nanoluciferase(p00002	393	403	DLYYHVFRRIS			10	1468.77	Default State	2	1472.48	0.278999	2.89203	0.279006	6.01198	0.00347
Nanoluciferase(p00002	393	403	DLYYHVFRRIS			10	1468.77	Default State	4	1471.74	0.073181	2.15777	0.073207	6.02311	0.001635
Nanoluciferase(p00002	393	403	DLYYHVFRRIS			10	1468.77	Default State	6	1471.47	0.087103	1.87977	0.087125	6.02089	0.001794
Nanoluciferase(p00002	393	403	DLYYHVFRRIS			10	1468.77	Default State	8	1471.22	0.131554	1.6395	0.131569	6.01728	0.002454
Nanoluciferase(p00002	393	403	DLYYHVFRRIS			10	1468.77	Default State	10	1470.92	0.012474	1.33613	0.012626	6.01837	0.000579
Nanoluciferase(p00002	393	403	DLYYHVFRRIS			10	1468.77	Default State	15	1470.5	0.143002	0.917927	0.143016	6.01475	0.003913
Nanoluciferase(p00002	393	403	DLYYHVFRRIS			10	1468.77	Default State	20	1470.52	0.097847	0.934037	0.097867	6.02286	0.003823
Nanoluciferase(p00002	395	403	YYHVFRRIS			8	1240.66	Default State	0	1241.16	0.03299	0	0	5.0712	0.001605
Nanoluciferase(p00002	395	403	YYHVFRRIS			8	1240.66	Default State	0.005	1243.52	0	2.35764	0.03299	5.08758	0
Nanoluciferase(p00002	395	403	YYHVFRRIS			8	1240.66	Default State	2	1243.46	0.061278	2.30055	0.069594	5.07794	0.000952
Nanoluciferase(p00002	395	403	YYHVFRRIS			8	1240.66	Default State	4	1242.97	0.032885	1.80645	0.046581	5.08165	0.00299
Nanoluciferase(p00002	395	403	YYHVFRRIS			8	1240.66	Default State	6	1242.69	0.105651	1.52476	0.110682	5.08705	0.001745
Nanoluciferase(p00002	395	403	YYHVFRRIS			8	1240.66	Default State	8	1242.58	0.010423	1.42381	0.034597	5.08275	0.003498
Nanoluciferase(p00002	395	403	YYHVFRRIS			8	1240.66	Default State	10	1242.29	0	1.13358	0.03299	5.07333	0
Nanoluciferase(p00002	395	403	YYHVFRRIS			8	1240.66	Default State	15	1242.05	0.044967	0.889207	0.055771	5.07322	0.002727
Nanoluciferase(p00002	395	403	YYHVFRRIS			8	1240.66	Default State	20	1241.89	0.023284	0.733605	0.040379	5.08018	0.003165
